# Supplementary material for: Identification of novel CRESS-DNA viruses in the human vaginal microbiome
Source: Front Microbiol. 2026 Apr 17;17:1790643. doi: 10.3389/fmicb.2026.1790643 (PMC13133057; doi:10.3389/fmicb.2026.1790643)
Supplement: Supplementary file 2 [file Table_1.xlsx]

## Sheet: Sheet 1
	variable	value
Alphalipothrixvirus SBFV2	DZY01_host_removed_R1_val_1.fq.gz	0
Alphalipothrixvirus SFV1	DZY01_host_removed_R1_val_1.fq.gz	0
Torque teno chlorocebus virus 1	DZY01_host_removed_R1_val_1.fq.gz	0
Torque teno chlorocebus virus 2	DZY01_host_removed_R1_val_1.fq.gz	90
Torque teno virus 10	DZY01_host_removed_R1_val_1.fq.gz	299
Torque teno virus 11	DZY01_host_removed_R1_val_1.fq.gz	419
Torque teno virus 12	DZY01_host_removed_R1_val_1.fq.gz	381
Torque teno virus 14	DZY01_host_removed_R1_val_1.fq.gz	107
Torque teno virus 15	DZY01_host_removed_R1_val_1.fq.gz	556
Torque teno virus 16	DZY01_host_removed_R1_val_1.fq.gz	162
Torque teno virus 19	DZY01_host_removed_R1_val_1.fq.gz	0
Torque teno virus 2	DZY01_host_removed_R1_val_1.fq.gz	0
Torque teno virus 20	DZY01_host_removed_R1_val_1.fq.gz	524
Torque teno virus 21	DZY01_host_removed_R1_val_1.fq.gz	172
Torque teno virus 23	DZY01_host_removed_R1_val_1.fq.gz	188
Torque teno virus 24	DZY01_host_removed_R1_val_1.fq.gz	945
Torque teno virus 25	DZY01_host_removed_R1_val_1.fq.gz	0
Torque teno virus 26	DZY01_host_removed_R1_val_1.fq.gz	0
Torque teno virus 27	DZY01_host_removed_R1_val_1.fq.gz	0
Torque teno virus 28	DZY01_host_removed_R1_val_1.fq.gz	0
Torque teno virus 29	DZY01_host_removed_R1_val_1.fq.gz	344
Torque teno virus 3	DZY01_host_removed_R1_val_1.fq.gz	412
Torque teno virus 4	DZY01_host_removed_R1_val_1.fq.gz	0
Torque teno virus 5	DZY01_host_removed_R1_val_1.fq.gz	210
Torque teno virus 6	DZY01_host_removed_R1_val_1.fq.gz	0
Torque teno virus 7	DZY01_host_removed_R1_val_1.fq.gz	0
Torque teno virus 8	DZY01_host_removed_R1_val_1.fq.gz	0
Torque teno mini virus 1	DZY01_host_removed_R1_val_1.fq.gz	1321
Torque teno mini virus 10	DZY01_host_removed_R1_val_1.fq.gz	232
Torque teno mini virus 11	DZY01_host_removed_R1_val_1.fq.gz	59
Torque teno mini virus 12	DZY01_host_removed_R1_val_1.fq.gz	136
Torque teno mini virus 16	DZY01_host_removed_R1_val_1.fq.gz	44
Torque teno mini virus 18	DZY01_host_removed_R1_val_1.fq.gz	83
Torque teno mini virus 2	DZY01_host_removed_R1_val_1.fq.gz	721
Torque teno mini virus 27	DZY01_host_removed_R1_val_1.fq.gz	77
Torque teno mini virus 3	DZY01_host_removed_R1_val_1.fq.gz	149
Torque teno mini virus 4	DZY01_host_removed_R1_val_1.fq.gz	161
Torque teno mini virus 5	DZY01_host_removed_R1_val_1.fq.gz	83
Torque teno mini virus 6	DZY01_host_removed_R1_val_1.fq.gz	0
Torque teno mini virus 7	DZY01_host_removed_R1_val_1.fq.gz	0
Torque teno mini virus 8	DZY01_host_removed_R1_val_1.fq.gz	0
Torque teno mini virus 9	DZY01_host_removed_R1_val_1.fq.gz	0
TTV-like mini virus	DZY01_host_removed_R1_val_1.fq.gz	96
Torque teno midi virus 1	DZY01_host_removed_R1_val_1.fq.gz	0
Torque teno midi virus 10	DZY01_host_removed_R1_val_1.fq.gz	57
Torque teno midi virus 11	DZY01_host_removed_R1_val_1.fq.gz	74
Torque teno midi virus 12	DZY01_host_removed_R1_val_1.fq.gz	0
Torque teno midi virus 13	DZY01_host_removed_R1_val_1.fq.gz	124
Torque teno midi virus 14	DZY01_host_removed_R1_val_1.fq.gz	652
Torque teno midi virus 15	DZY01_host_removed_R1_val_1.fq.gz	0
Torque teno midi virus 2	DZY01_host_removed_R1_val_1.fq.gz	66
Torque teno midi virus 3	DZY01_host_removed_R1_val_1.fq.gz	0
Torque teno midi virus 4	DZY01_host_removed_R1_val_1.fq.gz	0
Torque teno midi virus 5	DZY01_host_removed_R1_val_1.fq.gz	127
Torque teno midi virus 6	DZY01_host_removed_R1_val_1.fq.gz	62
Torque teno midi virus 7	DZY01_host_removed_R1_val_1.fq.gz	0
Torque teno midi virus 8	DZY01_host_removed_R1_val_1.fq.gz	76
Torque teno midi virus 9	DZY01_host_removed_R1_val_1.fq.gz	0
Torque teno hominid virus 1	DZY01_host_removed_R1_val_1.fq.gz	0
Small anellovirus	DZY01_host_removed_R1_val_1.fq.gz	0
Acidianus two-tailed virus	DZY01_host_removed_R1_val_1.fq.gz	0
Sulfolobus monocaudavirus SMV2	DZY01_host_removed_R1_val_1.fq.gz	0
Anguillid herpesvirus 1	DZY01_host_removed_R1_val_1.fq.gz	0
Monodontid alphaherpesvirus 1	DZY01_host_removed_R1_val_1.fq.gz	0
Human gammaherpesvirus 4	DZY01_host_removed_R1_val_1.fq.gz	0
Macacine gammaherpesvirus 10	DZY01_host_removed_R1_val_1.fq.gz	0
Macacine gammaherpesvirus 4	DZY01_host_removed_R1_val_1.fq.gz	0
Equid gammaherpesvirus 2	DZY01_host_removed_R1_val_1.fq.gz	0
Felid gammaherpesvirus 1	DZY01_host_removed_R1_val_1.fq.gz	0
Phocid gammaherpesvirus 3	DZY01_host_removed_R1_val_1.fq.gz	0
Vibrio virus YC	DZY01_host_removed_R1_val_1.fq.gz	0
Vibrio virus Kuja	DZY01_host_removed_R1_val_1.fq.gz	0
Aeromonas virus A8-29	DZY01_host_removed_R1_val_1.fq.gz	0
Ralstonia phage RSP15	DZY01_host_removed_R1_val_1.fq.gz	108
Rhizobium phage vB_RleM_P10VF	DZY01_host_removed_R1_val_1.fq.gz	98
Sinorhizobium phage phiM9	DZY01_host_removed_R1_val_1.fq.gz	0
Vibrio virus VAP7	DZY01_host_removed_R1_val_1.fq.gz	0
Synechococcus virus SCBP42	DZY01_host_removed_R1_val_1.fq.gz	0
Ralstonia virus Anchaing	DZY01_host_removed_R1_val_1.fq.gz	0
Ashivirus S45C4	DZY01_host_removed_R1_val_1.fq.gz	0
Ayaqvirus S45C18	DZY01_host_removed_R1_val_1.fq.gz	0
Prochlorococcus virus SS120-1	DZY01_host_removed_R1_val_1.fq.gz	0
Acinetobacter virus Acibel007	DZY01_host_removed_R1_val_1.fq.gz	0
Acinetobacter virus Aci07	DZY01_host_removed_R1_val_1.fq.gz	0
Acinetobacter virus Petty	DZY01_host_removed_R1_val_1.fq.gz	0
Pseudomonas virus Bf7	DZY01_host_removed_R1_val_1.fq.gz	0
Escherichia virus J8-65	DZY01_host_removed_R1_val_1.fq.gz	0
Pseudomonas virus C171	DZY01_host_removed_R1_val_1.fq.gz	0
Pectobacterium virus PP90	DZY01_host_removed_R1_val_1.fq.gz	0
Escherichia virus PGT2	DZY01_host_removed_R1_val_1.fq.gz	0
Alteromonas virus H4-4	DZY01_host_removed_R1_val_1.fq.gz	0
Foussvirus S46C10	DZY01_host_removed_R1_val_1.fq.gz	0
Fussvirus S30C28	DZY01_host_removed_R1_val_1.fq.gz	0
Pectobacterium virus PP99	DZY01_host_removed_R1_val_1.fq.gz	0
Ralstonia virus DURPI	DZY01_host_removed_R1_val_1.fq.gz	0
Ralstonia virus RSB3	DZY01_host_removed_R1_val_1.fq.gz	0
Kawavirus SWcelC56	DZY01_host_removed_R1_val_1.fq.gz	0
Curvibacter virus P26059B	DZY01_host_removed_R1_val_1.fq.gz	80
Podovirus Lau218	DZY01_host_removed_R1_val_1.fq.gz	0
Synechococcus virus SCBP3	DZY01_host_removed_R1_val_1.fq.gz	0
Cronobacter virus DevCD23823	DZY01_host_removed_R1_val_1.fq.gz	0
Nohivirus S31C1	DZY01_host_removed_R1_val_1.fq.gz	0
Oinezvirus S37C6	DZY01_host_removed_R1_val_1.fq.gz	0
Ralstonia virus RSPI1	DZY01_host_removed_R1_val_1.fq.gz	0
Ralstonia virus RsoP1IDN	DZY01_host_removed_R1_val_1.fq.gz	0
Ralstonia virus RSJ2	DZY01_host_removed_R1_val_1.fq.gz	0
Ralstonia virus RSPII1	DZY01_host_removed_R1_val_1.fq.gz	0
Rhizobium virus RHEph01	DZY01_host_removed_R1_val_1.fq.gz	0
Mesorhizobium virus Lo5R7ANS	DZY01_host_removed_R1_val_1.fq.gz	45
Pelagibacter virus HTVC019P	DZY01_host_removed_R1_val_1.fq.gz	0
Caulobacter virus Percy	DZY01_host_removed_R1_val_1.fq.gz	0
Delftia virus IMEDE1	DZY01_host_removed_R1_val_1.fq.gz	0
Podivirus S05C243	DZY01_host_removed_R1_val_1.fq.gz	0
Synechococcus virus SB28	DZY01_host_removed_R1_val_1.fq.gz	0
Sphingomonas virus Scott	DZY01_host_removed_R1_val_1.fq.gz	0
Sieqvirus S42C7	DZY01_host_removed_R1_val_1.fq.gz	0
Stopalavirus S38C3	DZY01_host_removed_R1_val_1.fq.gz	51
Pseudomonas virus PhiPsa17	DZY01_host_removed_R1_val_1.fq.gz	0
Dickeya virus Ninurta	DZY01_host_removed_R1_val_1.fq.gz	0
Pseudomonas virus PPpW4	DZY01_host_removed_R1_val_1.fq.gz	0
Klebsiella virus K5	DZY01_host_removed_R1_val_1.fq.gz	0
Klebsiella virus K5-2	DZY01_host_removed_R1_val_1.fq.gz	0
Pseudomonas virus 3MF5	DZY01_host_removed_R1_val_1.fq.gz	0
Prochlorococcus virus NATL2A133	DZY01_host_removed_R1_val_1.fq.gz	67
Prochlorococcus virus PSSP7	DZY01_host_removed_R1_val_1.fq.gz	60
Synechococcus virus P60	DZY01_host_removed_R1_val_1.fq.gz	0
Synechococcus phage S-CBP1	DZY01_host_removed_R1_val_1.fq.gz	0
Pantoea virus Limezero	DZY01_host_removed_R1_val_1.fq.gz	0
Proteus virus Myduc	DZY01_host_removed_R1_val_1.fq.gz	0
Aeromonas virus pAh6C	DZY01_host_removed_R1_val_1.fq.gz	42
Vibrio virus phi3	DZY01_host_removed_R1_val_1.fq.gz	70
Vibrio virus pVp1	DZY01_host_removed_R1_val_1.fq.gz	0
Salmonella virus S124	DZY01_host_removed_R1_val_1.fq.gz	0
Salmonella virus Sw2	DZY01_host_removed_R1_val_1.fq.gz	0
Yersinia virus phiR201	DZY01_host_removed_R1_val_1.fq.gz	0
Escherichia virus AKFV33	DZY01_host_removed_R1_val_1.fq.gz	0
Escherichia virus HdH2	DZY01_host_removed_R1_val_1.fq.gz	0
Escherichia virus slur09	DZY01_host_removed_R1_val_1.fq.gz	0
Shigella virus SSP1	DZY01_host_removed_R1_val_1.fq.gz	0
Pectobacterium virus DUPPV	DZY01_host_removed_R1_val_1.fq.gz	0
Pectobacterium virus My1	DZY01_host_removed_R1_val_1.fq.gz	0
Vibrio virus PG07	DZY01_host_removed_R1_val_1.fq.gz	0
Aeromonas virus AhSzq1	DZY01_host_removed_R1_val_1.fq.gz	0
Aeromonas virus AhSzw1	DZY01_host_removed_R1_val_1.fq.gz	0
Escherichia virus DTL	DZY01_host_removed_R1_val_1.fq.gz	0
Enterobacter virus EcL1	DZY01_host_removed_R1_val_1.fq.gz	0
Escherichia virus E41c	DZY01_host_removed_R1_val_1.fq.gz	0
Shigella virus Sd1	DZY01_host_removed_R1_val_1.fq.gz	0
Pantoea virus AAS23	DZY01_host_removed_R1_val_1.fq.gz	0
uncultured Caudovirales phage	DZY01_host_removed_R1_val_1.fq.gz	0
Clostridium virus CPS1	DZY01_host_removed_R1_val_1.fq.gz	0
Clostridium virus susfortuna	DZY01_host_removed_R1_val_1.fq.gz	0
Bacillus virus Bobb	DZY01_host_removed_R1_val_1.fq.gz	0
Bacillus virus Spock	DZY01_host_removed_R1_val_1.fq.gz	0
Bacillus phage Phrodo	DZY01_host_removed_R1_val_1.fq.gz	0
Bacillus virus BCP82	DZY01_host_removed_R1_val_1.fq.gz	0
Bacillus virus Deepblue	DZY01_host_removed_R1_val_1.fq.gz	0
Bacillus virus JBP901	DZY01_host_removed_R1_val_1.fq.gz	0
Bacillus virus Eldridge	DZY01_host_removed_R1_val_1.fq.gz	0
Bacillus virus vBBmeMGoe8	DZY01_host_removed_R1_val_1.fq.gz	0
Bacillus virus BSP38	DZY01_host_removed_R1_val_1.fq.gz	0
Bacillus virus Mater	DZY01_host_removed_R1_val_1.fq.gz	0
Bacillus virus Moonbeam	DZY01_host_removed_R1_val_1.fq.gz	63
Bacillus virus NIT1	DZY01_host_removed_R1_val_1.fq.gz	0
Bacillus virus Shbh1	DZY01_host_removed_R1_val_1.fq.gz	0
Bacillus virus SIOphi	DZY01_host_removed_R1_val_1.fq.gz	0
Bacillus virus BCP78	DZY01_host_removed_R1_val_1.fq.gz	0
Bacillus virus TsarBomba	DZY01_host_removed_R1_val_1.fq.gz	0
Bacillus virus WPh	DZY01_host_removed_R1_val_1.fq.gz	0
Brochothrix virus A9	DZY01_host_removed_R1_val_1.fq.gz	0
Enterococcus virus ECP3	DZY01_host_removed_R1_val_1.fq.gz	0
Enterococcus virus EFP01	DZY01_host_removed_R1_val_1.fq.gz	194
Lactobacillus virus LfeInf	DZY01_host_removed_R1_val_1.fq.gz	0
Lactobacillus virus Lb338-1	DZY01_host_removed_R1_val_1.fq.gz	0
Lactobacillus virus LP65	DZY01_host_removed_R1_val_1.fq.gz	0
Bacillus virus CP51	DZY01_host_removed_R1_val_1.fq.gz	0
Bacillus phage SP-10	DZY01_host_removed_R1_val_1.fq.gz	51
Staphylococcus virus BS1	DZY01_host_removed_R1_val_1.fq.gz	0
Staphylococcus virus G1	DZY01_host_removed_R1_val_1.fq.gz	0
Staphylococcus virus JD7	DZY01_host_removed_R1_val_1.fq.gz	0
Staphylococcus virus Rodi	DZY01_host_removed_R1_val_1.fq.gz	0
Lactobacillus virus 521B	DZY01_host_removed_R1_val_1.fq.gz	0
Lactobacillus virus SAC12B	DZY01_host_removed_R1_val_1.fq.gz	0
Paenibacillus virus Lily	DZY01_host_removed_R1_val_1.fq.gz	52
Brevibacillus virus Abouo	DZY01_host_removed_R1_val_1.fq.gz	0
Synechococcus phage ACG-2014g	DZY01_host_removed_R1_val_1.fq.gz	0
Klebsiella virus RaK2	DZY01_host_removed_R1_val_1.fq.gz	0
Erwinia virus Alexandra	DZY01_host_removed_R1_val_1.fq.gz	0
Lactobacillus virus LBR48	DZY01_host_removed_R1_val_1.fq.gz	0
Synechococcus virus SCAM1	DZY01_host_removed_R1_val_1.fq.gz	0
Synechococcus virus SCBWM1	DZY01_host_removed_R1_val_1.fq.gz	82
Synechococcus virus AC2014fSyn7803C8	DZY01_host_removed_R1_val_1.fq.gz	62
Synechococcus virus STIM5	DZY01_host_removed_R1_val_1.fq.gz	0
Arthrobacter virus Abba	DZY01_host_removed_R1_val_1.fq.gz	0
Pseudomonas virus PaBG	DZY01_host_removed_R1_val_1.fq.gz	156
Rheinheimera virus Barba19A	DZY01_host_removed_R1_val_1.fq.gz	56
Rheinheimera virus Barba21A	DZY01_host_removed_R1_val_1.fq.gz	0
Rheinheimera virus Barba8S	DZY01_host_removed_R1_val_1.fq.gz	84
Burkholderia virus BcepF1	DZY01_host_removed_R1_val_1.fq.gz	0
Burkholderia virus phiE255	DZY01_host_removed_R1_val_1.fq.gz	0
Bacillus virus BCD7	DZY01_host_removed_R1_val_1.fq.gz	58
Synechococcus virus Bellamy	DZY01_host_removed_R1_val_1.fq.gz	189
Synechococcus phage S-SM2	DZY01_host_removed_R1_val_1.fq.gz	135
Gordonia virus GMA6	DZY01_host_removed_R1_val_1.fq.gz	0
Aeromonas virus 31	DZY01_host_removed_R1_val_1.fq.gz	0
Mycobacterium virus Bxz1	DZY01_host_removed_R1_val_1.fq.gz	0
Mycobacterium phage Tonenili	DZY01_host_removed_R1_val_1.fq.gz	58
Streptomyces virus BRock	DZY01_host_removed_R1_val_1.fq.gz	410
Salmonella virus SEN34	DZY01_host_removed_R1_val_1.fq.gz	62
Acidovorax virus ACP17	DZY01_host_removed_R1_val_1.fq.gz	147
Pseudomonas virus pf16	DZY01_host_removed_R1_val_1.fq.gz	92
Ralstonia virus RSF1	DZY01_host_removed_R1_val_1.fq.gz	75
Ralstonia virus RSL2	DZY01_host_removed_R1_val_1.fq.gz	0
Clostridioides virus CDKM9	DZY01_host_removed_R1_val_1.fq.gz	0
Clostridioides virus phiCD505	DZY01_host_removed_R1_val_1.fq.gz	0
Synechococcus virus SWAM2	DZY01_host_removed_R1_val_1.fq.gz	43
Cronobacter phage CR5	DZY01_host_removed_R1_val_1.fq.gz	0
Bacillus virus G	DZY01_host_removed_R1_val_1.fq.gz	1741
Bacillus virus 125	DZY01_host_removed_R1_val_1.fq.gz	0
Pseudomonas virus EL	DZY01_host_removed_R1_val_1.fq.gz	0
Sinorhizobium virus N3	DZY01_host_removed_R1_val_1.fq.gz	206
Aeromonas virus CC2	DZY01_host_removed_R1_val_1.fq.gz	0
Aeromonas virus 65	DZY01_host_removed_R1_val_1.fq.gz	0
Serratia virus BF	DZY01_host_removed_R1_val_1.fq.gz	0
Yersinia virus Yen9-04	DZY01_host_removed_R1_val_1.fq.gz	196
Faecalibacterium virus Epona	DZY01_host_removed_R1_val_1.fq.gz	0
Erwinia virus EaH2	DZY01_host_removed_R1_val_1.fq.gz	0
Campylobacter virus CP21	DZY01_host_removed_R1_val_1.fq.gz	0
Campylobacter virus CP220	DZY01_host_removed_R1_val_1.fq.gz	0
Campylobacter virus IBB35	DZY01_host_removed_R1_val_1.fq.gz	0
Campylobacter virus CP30A	DZY01_host_removed_R1_val_1.fq.gz	0
Campylobacter virus Los1	DZY01_host_removed_R1_val_1.fq.gz	0
Prochlorococcus virus MED4-213	DZY01_host_removed_R1_val_1.fq.gz	0
Prochlorococcus phage P-HM1	DZY01_host_removed_R1_val_1.fq.gz	0
Prochlorococcus phage P-HM2	DZY01_host_removed_R1_val_1.fq.gz	0
Flavobacterium virus FCL2	DZY01_host_removed_R1_val_1.fq.gz	148
Flavobacterium virus FCV1	DZY01_host_removed_R1_val_1.fq.gz	0
Pseudomonas virus KIL4	DZY01_host_removed_R1_val_1.fq.gz	0
Microcystis virus Ma-LMM01	DZY01_host_removed_R1_val_1.fq.gz	43
Microcystis virus MVDC	DZY01_host_removed_R1_val_1.fq.gz	222
Edwardsiella virus GF2	DZY01_host_removed_R1_val_1.fq.gz	48
Vibrio phage 2TSL2019	DZY01_host_removed_R1_val_1.fq.gz	0
Escherichia virus Goslar	DZY01_host_removed_R1_val_1.fq.gz	0
Halomonas virus HAP1	DZY01_host_removed_R1_val_1.fq.gz	101
Vibrio virus VP882	DZY01_host_removed_R1_val_1.fq.gz	58
Lactobacillus virus Lb	DZY01_host_removed_R1_val_1.fq.gz	0
Erwinia virus EaH1	DZY01_host_removed_R1_val_1.fq.gz	0
Iodobacter virus PLPE	DZY01_host_removed_R1_val_1.fq.gz	0
Delftia virus PhiW14	DZY01_host_removed_R1_val_1.fq.gz	0
Klebsiella virus JD001	DZY01_host_removed_R1_val_1.fq.gz	0
Klebsiella virus KpV52	DZY01_host_removed_R1_val_1.fq.gz	0
Klebsiella virus KpV80	DZY01_host_removed_R1_val_1.fq.gz	0
Escherichia virus CVM10	DZY01_host_removed_R1_val_1.fq.gz	0
Escherichia virus ep3	DZY01_host_removed_R1_val_1.fq.gz	0
Enterobacter phage Arya	DZY01_host_removed_R1_val_1.fq.gz	0
Synechococcus virus SCAM9	DZY01_host_removed_R1_val_1.fq.gz	0
Synechococcus virus S-PRM1	DZY01_host_removed_R1_val_1.fq.gz	0
Arthrobacter virus ArV1	DZY01_host_removed_R1_val_1.fq.gz	0
Arthrobacter virus Colucci	DZY01_host_removed_R1_val_1.fq.gz	53
Tenacibaculum virus pT24	DZY01_host_removed_R1_val_1.fq.gz	0
Panteoa virus Kyle	DZY01_host_removed_R1_val_1.fq.gz	0
Prochlorococcus virus PTIM40	DZY01_host_removed_R1_val_1.fq.gz	0
Cyanophage P-RSM6	DZY01_host_removed_R1_val_1.fq.gz	42
Synechococcus phage S-WAM1	DZY01_host_removed_R1_val_1.fq.gz	42
Pantoea virus LIET2	DZY01_host_removed_R1_val_1.fq.gz	0
Synechococcus virus SSKS1	DZY01_host_removed_R1_val_1.fq.gz	115
Clostridioides virus phiCDHM19	DZY01_host_removed_R1_val_1.fq.gz	0
Clostridium virus phiCD119	DZY01_host_removed_R1_val_1.fq.gz	49
Erwinia phage vB_EamM_ChrisDB	DZY01_host_removed_R1_val_1.fq.gz	0
Arthrobacter virus BarretLemon	DZY01_host_removed_R1_val_1.fq.gz	0
Synechococcus virus SCAM7	DZY01_host_removed_R1_val_1.fq.gz	0
Stenotrophomonas virus Mendera	DZY01_host_removed_R1_val_1.fq.gz	0
Stenotrophomonas virus Moby	DZY01_host_removed_R1_val_1.fq.gz	0
Acinetobacter virus ME3	DZY01_host_removed_R1_val_1.fq.gz	84
Ralstonia virus RSL1	DZY01_host_removed_R1_val_1.fq.gz	157
Cronobacter virus GAP32	DZY01_host_removed_R1_val_1.fq.gz	0
Pectinobacterium virus CBB	DZY01_host_removed_R1_val_1.fq.gz	0
Serratia virus 2050HW	DZY01_host_removed_R1_val_1.fq.gz	0
Achromobacter virus Motura	DZY01_host_removed_R1_val_1.fq.gz	79
Alteromonas virus PT11-V22	DZY01_host_removed_R1_val_1.fq.gz	62
Halobacterium virus ChaoS9	DZY01_host_removed_R1_val_1.fq.gz	0
Halobacterium virus phiH	DZY01_host_removed_R1_val_1.fq.gz	0
Burkholderia virus Bcep1	DZY01_host_removed_R1_val_1.fq.gz	0
Xanthomonas phage KPhi1	DZY01_host_removed_R1_val_1.fq.gz	0
Xanthomonas virus phiXaf18	DZY01_host_removed_R1_val_1.fq.gz	0
Pseudomonas virus Ab03	DZY01_host_removed_R1_val_1.fq.gz	0
Pseudomonas virus PS24	DZY01_host_removed_R1_val_1.fq.gz	0
Synechococcus virus ACG2014bSyn7803C61	DZY01_host_removed_R1_val_1.fq.gz	0
Synechococcus virus SPM2	DZY01_host_removed_R1_val_1.fq.gz	0
Pseudomonas virus Noxifer	DZY01_host_removed_R1_val_1.fq.gz	0
Acinetobacter virus AB1	DZY01_host_removed_R1_val_1.fq.gz	0
Acinetobacter virus AbP2	DZY01_host_removed_R1_val_1.fq.gz	131
Acinetobacter virus AP22	DZY01_host_removed_R1_val_1.fq.gz	0
Acinetobacter phage YMC11/12/R2315	DZY01_host_removed_R1_val_1.fq.gz	0
Pseudomonas virus Psa374	DZY01_host_removed_R1_val_1.fq.gz	0
Pseudomonas virus VCM	DZY01_host_removed_R1_val_1.fq.gz	60
Erwinia virus M7	DZY01_host_removed_R1_val_1.fq.gz	0
Escherichia virus SUSP1	DZY01_host_removed_R1_val_1.fq.gz	0
Pseudomonas virus CAb1	DZY01_host_removed_R1_val_1.fq.gz	0
Pseudomonas virus PA10	DZY01_host_removed_R1_val_1.fq.gz	0
Pseudomonas virus PAKP1	DZY01_host_removed_R1_val_1.fq.gz	0
Pseudomonas virus phiMK	DZY01_host_removed_R1_val_1.fq.gz	0
Pseudomonas virus Zigelbrucke	DZY01_host_removed_R1_val_1.fq.gz	0
Prochlorococcus virus PSSM7	DZY01_host_removed_R1_val_1.fq.gz	50
Pseudomonas phage antinowhere	DZY01_host_removed_R1_val_1.fq.gz	0
Pectinobacterium virus PEAT2	DZY01_host_removed_R1_val_1.fq.gz	0
Aeromonas virus phiO18P	DZY01_host_removed_R1_val_1.fq.gz	0
Pseudoalteromonas virus C5a	DZY01_host_removed_R1_val_1.fq.gz	0
Escherichia virus 500465-1	DZY01_host_removed_R1_val_1.fq.gz	354
Klebsiella virus ST13OXA48phi12-1	DZY01_host_removed_R1_val_1.fq.gz	0
Burkholderia virus KS14	DZY01_host_removed_R1_val_1.fq.gz	0
Burkholderia phage FLC5	DZY01_host_removed_R1_val_1.fq.gz	43
Burkholderia phage Mana	DZY01_host_removed_R1_val_1.fq.gz	0
Burkholderia virus ST79	DZY01_host_removed_R1_val_1.fq.gz	0
Yersinia phage vB_YpM_22	DZY01_host_removed_R1_val_1.fq.gz	0
Stenotrophomonas virus Smp131	DZY01_host_removed_R1_val_1.fq.gz	0
Escherichia virus 503458	DZY01_host_removed_R1_val_1.fq.gz	105
Bacillus virus PM1	DZY01_host_removed_R1_val_1.fq.gz	81
Pseudomonas phage OBP	DZY01_host_removed_R1_val_1.fq.gz	0
Bordetella virus PHB04	DZY01_host_removed_R1_val_1.fq.gz	134
Escherichia virus ESCO5	DZY01_host_removed_R1_val_1.fq.gz	0
Escherichia phage nepoznato	DZY01_host_removed_R1_val_1.fq.gz	0
Escherichia phage ukendt	DZY01_host_removed_R1_val_1.fq.gz	0
Escherichia phage vB_EcoM-Ro121c4YLVW	DZY01_host_removed_R1_val_1.fq.gz	0
Pseudomonas phage 201phi2-1	DZY01_host_removed_R1_val_1.fq.gz	0
Pseudomonas phage PhiPA3	DZY01_host_removed_R1_val_1.fq.gz	0
Flavobacterium virus Pippi	DZY01_host_removed_R1_val_1.fq.gz	0
Pseudomonas virus PMW	DZY01_host_removed_R1_val_1.fq.gz	89
Aeromonas virus 2L372X	DZY01_host_removed_R1_val_1.fq.gz	0
Aeromonas virus 4L372D	DZY01_host_removed_R1_val_1.fq.gz	0
Aeromonas virus 4L372XY	DZY01_host_removed_R1_val_1.fq.gz	0
Agrobacterium virus Atuph07	DZY01_host_removed_R1_val_1.fq.gz	844
Escherichia virus P1	DZY01_host_removed_R1_val_1.fq.gz	64
Salmonella virus SJ46	DZY01_host_removed_R1_val_1.fq.gz	0
Ralstonia virus RP12	DZY01_host_removed_R1_val_1.fq.gz	0
Erwinia virus Risingsun	DZY01_host_removed_R1_val_1.fq.gz	0
Prochlorococcus virus PSSM3	DZY01_host_removed_R1_val_1.fq.gz	0
Prochlorococcus virus PSSM4	DZY01_host_removed_R1_val_1.fq.gz	0
Acinetobacter virus Aci01-1	DZY01_host_removed_R1_val_1.fq.gz	0
Acinetobacter virus Aci05	DZY01_host_removed_R1_val_1.fq.gz	0
Acinetobacter phage vB_AbaM_Acibel004	DZY01_host_removed_R1_val_1.fq.gz	0
Leptospira virus LE1	DZY01_host_removed_R1_val_1.fq.gz	0
Prochlorococcus virus PSSM2	DZY01_host_removed_R1_val_1.fq.gz	69
Dickeya virus JA29	DZY01_host_removed_R1_val_1.fq.gz	0
Burkholderia virus BcepSaruman	DZY01_host_removed_R1_val_1.fq.gz	0
Burkholderia virus BcepSauron	DZY01_host_removed_R1_val_1.fq.gz	44
Agrobacterium virus 7-7-1	DZY01_host_removed_R1_val_1.fq.gz	0
Pseudoalteromonas virus H101	DZY01_host_removed_R1_val_1.fq.gz	0
Clostridioides virus phiMMP04	DZY01_host_removed_R1_val_1.fq.gz	0
Tenacibaculum virus PTm1	DZY01_host_removed_R1_val_1.fq.gz	0
Bacillus virus 1	DZY01_host_removed_R1_val_1.fq.gz	0
Geobacillus virus GBSV1	DZY01_host_removed_R1_val_1.fq.gz	0
Pseudomonas virus tabernarius	DZY01_host_removed_R1_val_1.fq.gz	0
Bacillus phage AR9	DZY01_host_removed_R1_val_1.fq.gz	46
Synechococcus virus ST4	DZY01_host_removed_R1_val_1.fq.gz	46
Faecalibacterium virus Taranis	DZY01_host_removed_R1_val_1.fq.gz	0
Acinetobacter virus 133	DZY01_host_removed_R1_val_1.fq.gz	0
Escherichia virus VR26	DZY01_host_removed_R1_val_1.fq.gz	0
Escherichia virus VR7	DZY01_host_removed_R1_val_1.fq.gz	0
Salmonella virus S16	DZY01_host_removed_R1_val_1.fq.gz	0
Escherichia virus KFS-EC	DZY01_host_removed_R1_val_1.fq.gz	0
Citrobacter virus Margaery	DZY01_host_removed_R1_val_1.fq.gz	0
Escherichia virus RB16	DZY01_host_removed_R1_val_1.fq.gz	0
Vibrio virus nt1	DZY01_host_removed_R1_val_1.fq.gz	0
Klebsiella virus KP27	DZY01_host_removed_R1_val_1.fq.gz	0
Yersinia virus fPS-2	DZY01_host_removed_R1_val_1.fq.gz	0
Acinetobacter phage Ac42	DZY01_host_removed_R1_val_1.fq.gz	0
Aeromonas phage Ah1	DZY01_host_removed_R1_val_1.fq.gz	0
Aeromonas phage phiAS5	DZY01_host_removed_R1_val_1.fq.gz	0
Cronobacter phage S13	DZY01_host_removed_R1_val_1.fq.gz	0
Morganella phage vB_MmoM_MP1	DZY01_host_removed_R1_val_1.fq.gz	0
Proteus phage phiP4-3	DZY01_host_removed_R1_val_1.fq.gz	0
Pseudomonas phage PspYZU05	DZY01_host_removed_R1_val_1.fq.gz	0
Bacillus virus SP15	DZY01_host_removed_R1_val_1.fq.gz	738
Tetrasphaera virus TJE1	DZY01_host_removed_R1_val_1.fq.gz	123
Acinetobacter virus Acj9	DZY01_host_removed_R1_val_1.fq.gz	0
Acinetobacter virus Acj61	DZY01_host_removed_R1_val_1.fq.gz	0
Acinetobacter virus KARL1	DZY01_host_removed_R1_val_1.fq.gz	0
Achromobacter phage Mano	DZY01_host_removed_R1_val_1.fq.gz	0
Acinetobacter phage phiAC-1	DZY01_host_removed_R1_val_1.fq.gz	68
Acinetobacter phage YMC13/03/R2096	DZY01_host_removed_R1_val_1.fq.gz	51
Aeromonas phage 2_D05	DZY01_host_removed_R1_val_1.fq.gz	0
Aeromonas phage 4_D05	DZY01_host_removed_R1_val_1.fq.gz	0
Aggregatibacter phage S1249	DZY01_host_removed_R1_val_1.fq.gz	116
Aurantimonas phage AmM-1	DZY01_host_removed_R1_val_1.fq.gz	190
Bacillus phage 0305phi8-36	DZY01_host_removed_R1_val_1.fq.gz	311
Bdellovibrio phage phi1402	DZY01_host_removed_R1_val_1.fq.gz	0
Bdellovibrio phage phi1422	DZY01_host_removed_R1_val_1.fq.gz	177
Burkholderia phage BcepB1A	DZY01_host_removed_R1_val_1.fq.gz	0
Burkholderia phage Mica	DZY01_host_removed_R1_val_1.fq.gz	57
Caulobacter phage Cr30	DZY01_host_removed_R1_val_1.fq.gz	219
Clostridium phage phiCT453A	DZY01_host_removed_R1_val_1.fq.gz	0
Cyanophage S-RIM32	DZY01_host_removed_R1_val_1.fq.gz	0
Deep-sea thermophilic phage D6E	DZY01_host_removed_R1_val_1.fq.gz	0
Enterobacteria phage phiP27	DZY01_host_removed_R1_val_1.fq.gz	0
Enterobacteria phage SfI	DZY01_host_removed_R1_val_1.fq.gz	0
Enterobacteria phage SfV	DZY01_host_removed_R1_val_1.fq.gz	0
Erwinia phage phiEt88	DZY01_host_removed_R1_val_1.fq.gz	80
Flavobacterium phage vB_FspM_immuto_2-6A	DZY01_host_removed_R1_val_1.fq.gz	267
Gordonia phage Pupper	DZY01_host_removed_R1_val_1.fq.gz	0
Gordonia phage Skog	DZY01_host_removed_R1_val_1.fq.gz	0
Gordonia phage Stormageddon	DZY01_host_removed_R1_val_1.fq.gz	0
Haemophilus phage SuMu	DZY01_host_removed_R1_val_1.fq.gz	0
Halocynthia phage JM-2012	DZY01_host_removed_R1_val_1.fq.gz	0
Halovirus HGTV-1	DZY01_host_removed_R1_val_1.fq.gz	0
Lactobacillus phage KC5a	DZY01_host_removed_R1_val_1.fq.gz	287
Lactobacillus phage phiAQ113	DZY01_host_removed_R1_val_1.fq.gz	143
Lactobacillus prophage Lj771	DZY01_host_removed_R1_val_1.fq.gz	288
Mycobacterium phage Myrna	DZY01_host_removed_R1_val_1.fq.gz	0
Mycobacterium phage Phabba	DZY01_host_removed_R1_val_1.fq.gz	0
Pectobacterium bacteriophage PM2	DZY01_host_removed_R1_val_1.fq.gz	0
Pectobacterium phage ZF40	DZY01_host_removed_R1_val_1.fq.gz	43
Pelagibacter phage HTVC008M	DZY01_host_removed_R1_val_1.fq.gz	307
Prochlorococcus phage P-TIM68	DZY01_host_removed_R1_val_1.fq.gz	204
Pseudoalteromonas virus J2-1	DZY01_host_removed_R1_val_1.fq.gz	0
Pseudomonas phage Lu11	DZY01_host_removed_R1_val_1.fq.gz	0
Pseudomonas phage Persinger	DZY01_host_removed_R1_val_1.fq.gz	0
Pseudomonas phage PPpW-3	DZY01_host_removed_R1_val_1.fq.gz	0
Psychrobacter phage pOW20-A	DZY01_host_removed_R1_val_1.fq.gz	165
Ralstonia phage phiRSP	DZY01_host_removed_R1_val_1.fq.gz	0
Rhizobium phage RR1-A	DZY01_host_removed_R1_val_1.fq.gz	66
Rhizobium phage vB_RleM_PPF1	DZY01_host_removed_R1_val_1.fq.gz	47
Rhodococcus phage E3	DZY01_host_removed_R1_val_1.fq.gz	0
Rhodococcus phage Finch	DZY01_host_removed_R1_val_1.fq.gz	0
Rhodothermus phage RM378	DZY01_host_removed_R1_val_1.fq.gz	0
Salmonella phage 118970_sal3	DZY01_host_removed_R1_val_1.fq.gz	0
Shewanella sp. phage 1/4	DZY01_host_removed_R1_val_1.fq.gz	0
Shewanella sp. phage 1/40	DZY01_host_removed_R1_val_1.fq.gz	0
Shewanella sp. phage 1/41	DZY01_host_removed_R1_val_1.fq.gz	0
Shigella phage SfII	DZY01_host_removed_R1_val_1.fq.gz	223
Sphingomonas phage PAU	DZY01_host_removed_R1_val_1.fq.gz	73
Streptococcus phage EJ-1	DZY01_host_removed_R1_val_1.fq.gz	63
Synechococcus phage ACG-2014d	DZY01_host_removed_R1_val_1.fq.gz	42
Synechococcus phage ACG-2014h	DZY01_host_removed_R1_val_1.fq.gz	0
Synechococcus phage ACG-2014i	DZY01_host_removed_R1_val_1.fq.gz	0
Synechococcus phage metaG-MbCM1	DZY01_host_removed_R1_val_1.fq.gz	0
Synechococcus phage S-CAM22	DZY01_host_removed_R1_val_1.fq.gz	0
Synechococcus phage S-CRM01	DZY01_host_removed_R1_val_1.fq.gz	158
Synechococcus phage S-SSM5	DZY01_host_removed_R1_val_1.fq.gz	0
Synechococcus phage S-SSM7	DZY01_host_removed_R1_val_1.fq.gz	0
Thermus phage phi OH2	DZY01_host_removed_R1_val_1.fq.gz	0
Thermus phage TMA	DZY01_host_removed_R1_val_1.fq.gz	0
Vibrio phage 11895-B1	DZY01_host_removed_R1_val_1.fq.gz	0
Vibrio phage eugene 12A10	DZY01_host_removed_R1_val_1.fq.gz	0
Vibrio phage helene 12B3	DZY01_host_removed_R1_val_1.fq.gz	0
Vibrio phage henriette 12B8	DZY01_host_removed_R1_val_1.fq.gz	0
Vibrio phage martha 12B12	DZY01_host_removed_R1_val_1.fq.gz	0
Vibrio phage PWH3a-P1	DZY01_host_removed_R1_val_1.fq.gz	60
Vibrio phage qdvp001	DZY01_host_removed_R1_val_1.fq.gz	0
Vibrio phage vB_VchM-138	DZY01_host_removed_R1_val_1.fq.gz	42
Vibrio phage X29	DZY01_host_removed_R1_val_1.fq.gz	0
Yersinia phage phiR1-37	DZY01_host_removed_R1_val_1.fq.gz	0
Synechococcus virus SRIM44	DZY01_host_removed_R1_val_1.fq.gz	98
Escherichia virus Av05	DZY01_host_removed_R1_val_1.fq.gz	0
Cronobacter virus CR9	DZY01_host_removed_R1_val_1.fq.gz	0
Pectobacterium virus phiTE	DZY01_host_removed_R1_val_1.fq.gz	0
Erwinia virus Hena1	DZY01_host_removed_R1_val_1.fq.gz	0
Erwinia virus SNUABM01	DZY01_host_removed_R1_val_1.fq.gz	0
Escherichia virus 4MG	DZY01_host_removed_R1_val_1.fq.gz	0
Salmonella virus PVPSE1	DZY01_host_removed_R1_val_1.fq.gz	0
Escherichia phage VEcB	DZY01_host_removed_R1_val_1.fq.gz	0
Escherichia virus APECc02	DZY01_host_removed_R1_val_1.fq.gz	0
Escherichia virus FV3	DZY01_host_removed_R1_val_1.fq.gz	0
Vibrio virus MAR	DZY01_host_removed_R1_val_1.fq.gz	0
Vibrio virus VHML	DZY01_host_removed_R1_val_1.fq.gz	0
Erwinia virus Wellington	DZY01_host_removed_R1_val_1.fq.gz	0
Erwinia phage vB_EamM_Kwan	DZY01_host_removed_R1_val_1.fq.gz	0
Serratia phage X20	DZY01_host_removed_R1_val_1.fq.gz	0
Erwinia virus Yoloswag	DZY01_host_removed_R1_val_1.fq.gz	0
Arthrobacter virus Anjali	DZY01_host_removed_R1_val_1.fq.gz	0
Pseudomonas virus Bjorn	DZY01_host_removed_R1_val_1.fq.gz	0
Pseudomonas virus Ab22	DZY01_host_removed_R1_val_1.fq.gz	0
Pseudomonas phage DL54	DZY01_host_removed_R1_val_1.fq.gz	0
Ralstonia virus Gerry	DZY01_host_removed_R1_val_1.fq.gz	0
Ralstonia virus Heva	DZY01_host_removed_R1_val_1.fq.gz	0
Actinomyces virus Av1	DZY01_host_removed_R1_val_1.fq.gz	94
Microbacterium virus TinyTimothy	DZY01_host_removed_R1_val_1.fq.gz	0
Ralstonia virus Firinga	DZY01_host_removed_R1_val_1.fq.gz	0
Ralstonia virus RSK1	DZY01_host_removed_R1_val_1.fq.gz	126
Ralstonia virus GP4	DZY01_host_removed_R1_val_1.fq.gz	0
Escherichia virus C1302	DZY01_host_removed_R1_val_1.fq.gz	0
Pseudomonas virus F116	DZY01_host_removed_R1_val_1.fq.gz	60
Pseudomonas virus H66	DZY01_host_removed_R1_val_1.fq.gz	0
Arthrobacter virus Jasmine	DZY01_host_removed_R1_val_1.fq.gz	0
Edwardsiella virus KF1	DZY01_host_removed_R1_val_1.fq.gz	0
Pseudoalteromonas phage PH1	DZY01_host_removed_R1_val_1.fq.gz	0
Vibrio phage VPMS1	DZY01_host_removed_R1_val_1.fq.gz	0
Burkholderia virus KL4	DZY01_host_removed_R1_val_1.fq.gz	147
Pseudomonas virus KPP25	DZY01_host_removed_R1_val_1.fq.gz	0
Anabaena virus A4L	DZY01_host_removed_R1_val_1.fq.gz	0
Pseudomonas virus tf	DZY01_host_removed_R1_val_1.fq.gz	0
Escherichia virus ECB2	DZY01_host_removed_R1_val_1.fq.gz	0
Aeromonas virus 4-4572	DZY01_host_removed_R1_val_1.fq.gz	0
Klebsiella virus LASTA	DZY01_host_removed_R1_val_1.fq.gz	0
Klebsiella virus SopranoGao	DZY01_host_removed_R1_val_1.fq.gz	0
Escherichia virus HK620	DZY01_host_removed_R1_val_1.fq.gz	0
Salmonella virus SE1Spa	DZY01_host_removed_R1_val_1.fq.gz	0
Enterobacteria phage Sf101	DZY01_host_removed_R1_val_1.fq.gz	0
Salmonella phage UPF_BP1	DZY01_host_removed_R1_val_1.fq.gz	0
Salmonella phage vB_SemP_Emek	DZY01_host_removed_R1_val_1.fq.gz	52
Burkholderia virus Bcep22	DZY01_host_removed_R1_val_1.fq.gz	65
Burkholderia virus Bcepil02	DZY01_host_removed_R1_val_1.fq.gz	0
Burkholderia virus Bcepmigl	DZY01_host_removed_R1_val_1.fq.gz	59
Burkholderia virus DC1	DZY01_host_removed_R1_val_1.fq.gz	0
Myxococcus virus Mx8	DZY01_host_removed_R1_val_1.fq.gz	225
Bacillus virus Pascal	DZY01_host_removed_R1_val_1.fq.gz	0
Serratia virus Parlo	DZY01_host_removed_R1_val_1.fq.gz	0
Brucella virus Pr	DZY01_host_removed_R1_val_1.fq.gz	57
Brucella virus Tb	DZY01_host_removed_R1_val_1.fq.gz	0
Cronobacter virus 009	DZY01_host_removed_R1_val_1.fq.gz	0
Bordetella virus BPP1	DZY01_host_removed_R1_val_1.fq.gz	0
Burkholderia virus BcepC6B	DZY01_host_removed_R1_val_1.fq.gz	194
Helicobacter phage phiHP33	DZY01_host_removed_R1_val_1.fq.gz	0
Hamiltonella virus APSE1	DZY01_host_removed_R1_val_1.fq.gz	0
Escherichia virus 191	DZY01_host_removed_R1_val_1.fq.gz	0
Escherichia virus Min27	DZY01_host_removed_R1_val_1.fq.gz	0
Escherichia virus Skarpretter	DZY01_host_removed_R1_val_1.fq.gz	0
Escherichia virus Sortsne	DZY01_host_removed_R1_val_1.fq.gz	0
Enterobacter phage Tyrion	DZY01_host_removed_R1_val_1.fq.gz	265
Bacteroides phage crAss001	DZY01_host_removed_R1_val_1.fq.gz	0
Bacteroides phage DAC15	DZY01_host_removed_R1_val_1.fq.gz	0
Cellulophaga phage phi13:2	DZY01_host_removed_R1_val_1.fq.gz	0
Cellulophaga phage phi14:2	DZY01_host_removed_R1_val_1.fq.gz	99
Cellulophaga phage phi18:3	DZY01_host_removed_R1_val_1.fq.gz	54
Cellulophaga phage phi19:3	DZY01_host_removed_R1_val_1.fq.gz	52
Cellulophaga phage phi38:1	DZY01_host_removed_R1_val_1.fq.gz	0
Cellulophaga phage phi46:3	DZY01_host_removed_R1_val_1.fq.gz	59
crAssphage cr106_1	DZY01_host_removed_R1_val_1.fq.gz	0
crAssphage cr108_1	DZY01_host_removed_R1_val_1.fq.gz	51
crAssphage cr10_1	DZY01_host_removed_R1_val_1.fq.gz	0
crAssphage cr110_1	DZY01_host_removed_R1_val_1.fq.gz	0
crAssphage cr111_1	DZY01_host_removed_R1_val_1.fq.gz	72
crAssphage cr112_1	DZY01_host_removed_R1_val_1.fq.gz	0
crAssphage cr118_1	DZY01_host_removed_R1_val_1.fq.gz	0
crAssphage cr126_1	DZY01_host_removed_R1_val_1.fq.gz	0
crAssphage cr127_1	DZY01_host_removed_R1_val_1.fq.gz	0
crAssphage cr128_1	DZY01_host_removed_R1_val_1.fq.gz	48
crAssphage cr271_1	DZY01_host_removed_R1_val_1.fq.gz	0
crAssphage cr3_1	DZY01_host_removed_R1_val_1.fq.gz	0
crAssphage cr50_1	DZY01_host_removed_R1_val_1.fq.gz	44
crAssphage cr55_1	DZY01_host_removed_R1_val_1.fq.gz	0
crAssphage cr85_1	DZY01_host_removed_R1_val_1.fq.gz	0
CrAssphage sp.	DZY01_host_removed_R1_val_1.fq.gz	0
Flavobacterium phage vB_FspP_elemoA_7-9A	DZY01_host_removed_R1_val_1.fq.gz	0
Flavobacterium phage vB_FspP_elemoF_6-3D	DZY01_host_removed_R1_val_1.fq.gz	104
IAS virus	DZY01_host_removed_R1_val_1.fq.gz	0
crAssphage cr114_1	DZY01_host_removed_R1_val_1.fq.gz	0
crAssphage cr130_1	DZY01_host_removed_R1_val_1.fq.gz	70
crAssphage cr131_1	DZY01_host_removed_R1_val_1.fq.gz	0
crAssphage cr52_1	DZY01_host_removed_R1_val_1.fq.gz	0
crAssphage cr56_1	DZY01_host_removed_R1_val_1.fq.gz	0
crAssphage cr6_1	DZY01_host_removed_R1_val_1.fq.gz	0
Cronobacter phage vB_CsaP_GAP52	DZY01_host_removed_R1_val_1.fq.gz	0
Dunaliella viridis virus SI2	DZY01_host_removed_R1_val_1.fq.gz	76
Enterococcus phage EF62phi	DZY01_host_removed_R1_val_1.fq.gz	0
Erwinia phage PEp14	DZY01_host_removed_R1_val_1.fq.gz	0
Phormidium phage P4	DZY01_host_removed_R1_val_1.fq.gz	0
Pseudomonas phage AF	DZY01_host_removed_R1_val_1.fq.gz	208
Pseudomonas phage PaMx41	DZY01_host_removed_R1_val_1.fq.gz	0
Pseudomonas phage PaP2	DZY01_host_removed_R1_val_1.fq.gz	0
Pseudomonas phage vB_PaeP_Tr60_Ab31	DZY01_host_removed_R1_val_1.fq.gz	42
Puniceispirillum phage HMO-2011	DZY01_host_removed_R1_val_1.fq.gz	258
Rhodoferax phage P26218	DZY01_host_removed_R1_val_1.fq.gz	582
Salmonella phage 7-11	DZY01_host_removed_R1_val_1.fq.gz	0
Sinorhizobium phage PBC5	DZY01_host_removed_R1_val_1.fq.gz	242
Sodalis phage phiSG1	DZY01_host_removed_R1_val_1.fq.gz	109
Sulfitobacter phage pCB2047-C	DZY01_host_removed_R1_val_1.fq.gz	0
Thalassomonas phage BA3	DZY01_host_removed_R1_val_1.fq.gz	44
Vibrio phage CHOED	DZY01_host_removed_R1_val_1.fq.gz	0
Vibrio phage douglas 12A4	DZY01_host_removed_R1_val_1.fq.gz	0
Vibrio phage PVA1	DZY01_host_removed_R1_val_1.fq.gz	0
Vibrio phage VvAW1	DZY01_host_removed_R1_val_1.fq.gz	184
Xanthomonas citri phage CP2	DZY01_host_removed_R1_val_1.fq.gz	105
Xylella phage Xfas53	DZY01_host_removed_R1_val_1.fq.gz	198
Pseudomonas virus NV1	DZY01_host_removed_R1_val_1.fq.gz	0
Pseudomonas virus UFVP2	DZY01_host_removed_R1_val_1.fq.gz	0
Phormidium virus WMP3	DZY01_host_removed_R1_val_1.fq.gz	0
Escherichia virus PTXU04	DZY01_host_removed_R1_val_1.fq.gz	125
Staphylococcus virus St134	DZY01_host_removed_R1_val_1.fq.gz	0
Bacillus virus PumA1	DZY01_host_removed_R1_val_1.fq.gz	0
Bacillus virus MGB1	DZY01_host_removed_R1_val_1.fq.gz	0
Bacillus virus GA1	DZY01_host_removed_R1_val_1.fq.gz	0
Pectobacterium virus Nepra	DZY01_host_removed_R1_val_1.fq.gz	0
Delftia virus RG2014	DZY01_host_removed_R1_val_1.fq.gz	0
Enterobacter virus EcP1	DZY01_host_removed_R1_val_1.fq.gz	0
Escherichia virus N4	DZY01_host_removed_R1_val_1.fq.gz	0
Escherichia virus IME11	DZY01_host_removed_R1_val_1.fq.gz	0
Erwinia virus phiEaP8	DZY01_host_removed_R1_val_1.fq.gz	0
Pseudoalteromonas virus pYD6A	DZY01_host_removed_R1_val_1.fq.gz	0
Sinorhizobium virus ort11	DZY01_host_removed_R1_val_1.fq.gz	0
Escherichia virus Pollock	DZY01_host_removed_R1_val_1.fq.gz	0
Klebsiella virus Pylas	DZY01_host_removed_R1_val_1.fq.gz	0
Pseudomonas virus Littlefix	DZY01_host_removed_R1_val_1.fq.gz	0
Vibrio virus phi1	DZY01_host_removed_R1_val_1.fq.gz	0
Stenotrophomonas virus Pokken	DZY01_host_removed_R1_val_1.fq.gz	0
Vibrio virus PVA5	DZY01_host_removed_R1_val_1.fq.gz	44
Acinetobacter virus Presley	DZY01_host_removed_R1_val_1.fq.gz	0
Acinetobacter phage VB_ApiP_XC38	DZY01_host_removed_R1_val_1.fq.gz	0
Roseobacter virus RD1410W1-01	DZY01_host_removed_R1_val_1.fq.gz	0
Dinoroseobacter virus DFL12	DZY01_host_removed_R1_val_1.fq.gz	0
Roseovarius Plymouth podovirus 1	DZY01_host_removed_R1_val_1.fq.gz	0
Ruegeria virus V13	DZY01_host_removed_R1_val_1.fq.gz	0
Sulfitobacter virus phiCB2047B	DZY01_host_removed_R1_val_1.fq.gz	0
Xanthomonas virus RiverRider	DZY01_host_removed_R1_val_1.fq.gz	0
Achromobacter virus Axp3	DZY01_host_removed_R1_val_1.fq.gz	0
Achromobacter virus JWAlpha	DZY01_host_removed_R1_val_1.fq.gz	0
Pseudomonas virus phCDa	DZY01_host_removed_R1_val_1.fq.gz	0
Alteromonas phage vB_AmaP_AD45-P1	DZY01_host_removed_R1_val_1.fq.gz	0
Klebsiella phage vB_KpnP_P184	DZY01_host_removed_R1_val_1.fq.gz	0
Vibrio phage 1.245.O._10N.261.54.C7	DZY01_host_removed_R1_val_1.fq.gz	0
Vibrio phage phi50-12	DZY01_host_removed_R1_val_1.fq.gz	0
Vibrio virus vB_VspP_SBP1	DZY01_host_removed_R1_val_1.fq.gz	0
Erwinia virus S6	DZY01_host_removed_R1_val_1.fq.gz	0
Pseudomonas virus ZC08	DZY01_host_removed_R1_val_1.fq.gz	0
Pseudomonas virus Zuri	DZY01_host_removed_R1_val_1.fq.gz	0
Pseudomonas virus Ab19	DZY01_host_removed_R1_val_1.fq.gz	0
Pseudomonas virus PaMx11	DZY01_host_removed_R1_val_1.fq.gz	0
Burkholderia virus AH2	DZY01_host_removed_R1_val_1.fq.gz	498
Xanthomonas virus Xp15	DZY01_host_removed_R1_val_1.fq.gz	60
Arthrobacteria virus Molivia	DZY01_host_removed_R1_val_1.fq.gz	0
Propionibacterium virus B3	DZY01_host_removed_R1_val_1.fq.gz	0
Streptomyces virus Blueeyedbeauty	DZY01_host_removed_R1_val_1.fq.gz	0
Microbacterium virus Appa	DZY01_host_removed_R1_val_1.fq.gz	0
Butyrivibrio virus Arawn	DZY01_host_removed_R1_val_1.fq.gz	0
Streptomyces phage Daudau	DZY01_host_removed_R1_val_1.fq.gz	0
Streptomyces phage Joe	DZY01_host_removed_R1_val_1.fq.gz	89
Streptomyces phage Sitrop	DZY01_host_removed_R1_val_1.fq.gz	0
Streptomyces phage Yosif	DZY01_host_removed_R1_val_1.fq.gz	0
Streptomyces virus Hydra	DZY01_host_removed_R1_val_1.fq.gz	0
Streptomyces virus Lannister	DZY01_host_removed_R1_val_1.fq.gz	0
Streptomyces phage Nanodon	DZY01_host_removed_R1_val_1.fq.gz	0
Streptomyces phage Yasdnil	DZY01_host_removed_R1_val_1.fq.gz	161
Lactobacillus virus A2	DZY01_host_removed_R1_val_1.fq.gz	0
Streptomyces virus Attoomi	DZY01_host_removed_R1_val_1.fq.gz	0
Lactococcus virus LW81	DZY01_host_removed_R1_val_1.fq.gz	0
Lactococcus virus P1048	DZY01_host_removed_R1_val_1.fq.gz	0
Staphylococcus virus 69	DZY01_host_removed_R1_val_1.fq.gz	0
Staphylococcus virus phiMR25	DZY01_host_removed_R1_val_1.fq.gz	0
Staphylococcus phage TEM123	DZY01_host_removed_R1_val_1.fq.gz	0
Staphylococcus virus 187	DZY01_host_removed_R1_val_1.fq.gz	0
Staphylococcus virus 29	DZY01_host_removed_R1_val_1.fq.gz	0
Staphylococcus virus 37	DZY01_host_removed_R1_val_1.fq.gz	0
Staphylococcus virus 96	DZY01_host_removed_R1_val_1.fq.gz	0
Staphylococcus virus B122	DZY01_host_removed_R1_val_1.fq.gz	0
Staphylococcus virus EW	DZY01_host_removed_R1_val_1.fq.gz	0
Staphylococcus phage DW2	DZY01_host_removed_R1_val_1.fq.gz	0
Staphylococcus phage StB12	DZY01_host_removed_R1_val_1.fq.gz	0
Staphylococcus phage StB27	DZY01_host_removed_R1_val_1.fq.gz	0
Gordonia virus Bantam	DZY01_host_removed_R1_val_1.fq.gz	0
Mycobacterium virus Vincenzo	DZY01_host_removed_R1_val_1.fq.gz	0
Mycobacterium phage KayaCho	DZY01_host_removed_R1_val_1.fq.gz	0
Mycobacterium phage Quesadilla	DZY01_host_removed_R1_val_1.fq.gz	0
Mycobacterium phage Mendokysei	DZY01_host_removed_R1_val_1.fq.gz	0
Gordonia virus BetterKatz	DZY01_host_removed_R1_val_1.fq.gz	0
Gordonia virus Bowser	DZY01_host_removed_R1_val_1.fq.gz	0
Arthrobacter virus Eileen	DZY01_host_removed_R1_val_1.fq.gz	0
Gordonia virus Britbrat	DZY01_host_removed_R1_val_1.fq.gz	0
Staphylococcus virus 23MRA	DZY01_host_removed_R1_val_1.fq.gz	0
Staphylococcus virus BU01	DZY01_host_removed_R1_val_1.fq.gz	0
Staphylococcus virus PVL	DZY01_host_removed_R1_val_1.fq.gz	0
Mycobacterium phage Bromden	DZY01_host_removed_R1_val_1.fq.gz	0
Mycobacterium phage DyoEdafos	DZY01_host_removed_R1_val_1.fq.gz	0
Streptococcus virus 858	DZY01_host_removed_R1_val_1.fq.gz	0
Streptococcus virus O1205	DZY01_host_removed_R1_val_1.fq.gz	0
Bacillus virus phiCM3	DZY01_host_removed_R1_val_1.fq.gz	0
Bacillus virus phIS3501	DZY01_host_removed_R1_val_1.fq.gz	0
Pseudomonas virus LPB1	DZY01_host_removed_R1_val_1.fq.gz	0
Pseudomonas virus MP38	DZY01_host_removed_R1_val_1.fq.gz	0
Cellulophaga virus ST	DZY01_host_removed_R1_val_1.fq.gz	0
Corynebacterium phage Kimchi1738	DZY01_host_removed_R1_val_1.fq.gz	0
Corynebacterium phage Stickynote	DZY01_host_removed_R1_val_1.fq.gz	0
Lactobacillus virus c5	DZY01_host_removed_R1_val_1.fq.gz	0
Lactobacillus virus Ld25A	DZY01_host_removed_R1_val_1.fq.gz	0
Lactobacillus virus phiLdb	DZY01_host_removed_R1_val_1.fq.gz	0
Mycobacterium virus Sbash	DZY01_host_removed_R1_val_1.fq.gz	0
Mycobacterium phage Dante	DZY01_host_removed_R1_val_1.fq.gz	0
Mycobacterium phage Estave1	DZY01_host_removed_R1_val_1.fq.gz	0
Mycobacterium phage KristaRAM	DZY01_host_removed_R1_val_1.fq.gz	0
Mycobacterium phage Mantra	DZY01_host_removed_R1_val_1.fq.gz	0
Mycobacterium phage Melissauren88	DZY01_host_removed_R1_val_1.fq.gz	0
Mycobacterium phage WIVsmall	DZY01_host_removed_R1_val_1.fq.gz	0
Salmonella virus FSLSP030	DZY01_host_removed_R1_val_1.fq.gz	0
Corynebacterium virus P1201	DZY01_host_removed_R1_val_1.fq.gz	0
Clavibacter virus CMP1	DZY01_host_removed_R1_val_1.fq.gz	0
Clavibacter virus CN1A	DZY01_host_removed_R1_val_1.fq.gz	0
Lactobacillus virus phiJL1	DZY01_host_removed_R1_val_1.fq.gz	0
Lactobacillus virus CL1	DZY01_host_removed_R1_val_1.fq.gz	0
Lactobacillus virus CL2	DZY01_host_removed_R1_val_1.fq.gz	0
Lactobacillus virus iLp1308	DZY01_host_removed_R1_val_1.fq.gz	0
Staphylococcus virus SP120	DZY01_host_removed_R1_val_1.fq.gz	0
Staphylococcus virus SP197	DZY01_host_removed_R1_val_1.fq.gz	62
Rhodobacter virus RcCronus	DZY01_host_removed_R1_val_1.fq.gz	141
Gordonia virus DareDevil	DZY01_host_removed_R1_val_1.fq.gz	0
Gordonia virus Secretariat	DZY01_host_removed_R1_val_1.fq.gz	0
Stenotrophomonas virus DLP5	DZY01_host_removed_R1_val_1.fq.gz	308
Gordonia virus Demosthenes	DZY01_host_removed_R1_val_1.fq.gz	0
Pseudomonas virus D3	DZY01_host_removed_R1_val_1.fq.gz	59
Pseudomonas virus PMG1	DZY01_host_removed_R1_val_1.fq.gz	0
Escherichia phage slur05	DZY01_host_removed_R1_val_1.fq.gz	0
Ralstonia virus Dina	DZY01_host_removed_R1_val_1.fq.gz	181
Caulobacter virus CcrBL9	DZY01_host_removed_R1_val_1.fq.gz	0
Caulobacter virus CcrSC	DZY01_host_removed_R1_val_1.fq.gz	0
Caulobacter virus CcrColossus	DZY01_host_removed_R1_val_1.fq.gz	0
Caulobacter virus CcrPW	DZY01_host_removed_R1_val_1.fq.gz	0
Caulobacter virus CcrBL10	DZY01_host_removed_R1_val_1.fq.gz	0
Propionibacterium virus G4	DZY01_host_removed_R1_val_1.fq.gz	59
Enterococcus virus IME196	DZY01_host_removed_R1_val_1.fq.gz	0
Xanthomonas virus PhiL7	DZY01_host_removed_R1_val_1.fq.gz	0
Gordonia virus GTE2	DZY01_host_removed_R1_val_1.fq.gz	0
Gordonia virus Eyre	DZY01_host_removed_R1_val_1.fq.gz	0
Gordonia virus Fairfaxidum	DZY01_host_removed_R1_val_1.fq.gz	106
Gordonia phage UmaThurman	DZY01_host_removed_R1_val_1.fq.gz	0
Gordonia phage Walrus	DZY01_host_removed_R1_val_1.fq.gz	0
Microbacterium virus ISF9	DZY01_host_removed_R1_val_1.fq.gz	0
Erwinia virus Eho49	DZY01_host_removed_R1_val_1.fq.gz	103
Erwinia virus Eho59	DZY01_host_removed_R1_val_1.fq.gz	0
Paenibacillus virus Diva	DZY01_host_removed_R1_val_1.fq.gz	0
Paenibacillus virus Eltigre	DZY01_host_removed_R1_val_1.fq.gz	0
Paenibacillus virus P123	DZY01_host_removed_R1_val_1.fq.gz	0
Staphylococcus virus 2638A	DZY01_host_removed_R1_val_1.fq.gz	0
Staphylococcus virus QT1	DZY01_host_removed_R1_val_1.fq.gz	0
Mycobacterium virus Fowlmouth	DZY01_host_removed_R1_val_1.fq.gz	0
Mycobacterium virus KBG	DZY01_host_removed_R1_val_1.fq.gz	0
Mycobacterium virus Pukovnik	DZY01_host_removed_R1_val_1.fq.gz	0
Mycobacterium phage Anthony	DZY01_host_removed_R1_val_1.fq.gz	0
Mycobacterium phage IronMan	DZY01_host_removed_R1_val_1.fq.gz	0
Mycobacterium phage JewelBug	DZY01_host_removed_R1_val_1.fq.gz	0
Mycobacterium phage Serenity	DZY01_host_removed_R1_val_1.fq.gz	107
Mycobacterium phage Sheen	DZY01_host_removed_R1_val_1.fq.gz	0
Mycobacterium phage Wheeler	DZY01_host_removed_R1_val_1.fq.gz	0
Mycobacterium virus Gaia	DZY01_host_removed_R1_val_1.fq.gz	0
Arthrobacter virus Abidatro	DZY01_host_removed_R1_val_1.fq.gz	0
Gordonia virus GMA3	DZY01_host_removed_R1_val_1.fq.gz	0
Gordonia virus Gsput1	DZY01_host_removed_R1_val_1.fq.gz	0
Gordonia virus Ghobes	DZY01_host_removed_R1_val_1.fq.gz	0
Gordonia phage Archimedes	DZY01_host_removed_R1_val_1.fq.gz	0
Microbacterium virus OneinaGillian	DZY01_host_removed_R1_val_1.fq.gz	0
Streptomyces virus Comrade	DZY01_host_removed_R1_val_1.fq.gz	0
Streptomyces virus Gilson	DZY01_host_removed_R1_val_1.fq.gz	0
Paenibacillus virus Wanderer	DZY01_host_removed_R1_val_1.fq.gz	0
Gordonia virus GodonK	DZY01_host_removed_R1_val_1.fq.gz	42
Proteus virus Isfahan	DZY01_host_removed_R1_val_1.fq.gz	0
Enterobacter phage phiEap-2	DZY01_host_removed_R1_val_1.fq.gz	49
Salmonella virus L13	DZY01_host_removed_R1_val_1.fq.gz	0
Salmonella virus LSPA1	DZY01_host_removed_R1_val_1.fq.gz	0
Salmonella virus SE2	DZY01_host_removed_R1_val_1.fq.gz	0
Salmonella virus SETP3	DZY01_host_removed_R1_val_1.fq.gz	0
Raoultella virus RP180	DZY01_host_removed_R1_val_1.fq.gz	0
Gordonia virus Mahdia	DZY01_host_removed_R1_val_1.fq.gz	0
Bacillus virus Wes44	DZY01_host_removed_R1_val_1.fq.gz	0
Bacillus virus PBC1	DZY01_host_removed_R1_val_1.fq.gz	0
Paenibacillus virus Scottie	DZY01_host_removed_R1_val_1.fq.gz	0
Paenibacillus virus Tripp	DZY01_host_removed_R1_val_1.fq.gz	0
Flavobacterium virus Hattifnatt	DZY01_host_removed_R1_val_1.fq.gz	0
Cellulophaga virus Cba121	DZY01_host_removed_R1_val_1.fq.gz	0
Cellulophaga virus Cba171	DZY01_host_removed_R1_val_1.fq.gz	0
Cellulophaga virus Cba181	DZY01_host_removed_R1_val_1.fq.gz	0
Enterobacteria virus mEp235	DZY01_host_removed_R1_val_1.fq.gz	0
Cronobacter phage ENT39118	DZY01_host_removed_R1_val_1.fq.gz	0
Streptomyces virus Hiyaa	DZY01_host_removed_R1_val_1.fq.gz	153
Salinibacter virus M1EM1	DZY01_host_removed_R1_val_1.fq.gz	0
Salinibacter virus M8CR30-2	DZY01_host_removed_R1_val_1.fq.gz	0
Listeria virus P70	DZY01_host_removed_R1_val_1.fq.gz	0
Bacillus phage PfEFR-5	DZY01_host_removed_R1_val_1.fq.gz	0
Microbacterium virus Hamlet	DZY01_host_removed_R1_val_1.fq.gz	0
Polaribacter virus P12002L	DZY01_host_removed_R1_val_1.fq.gz	0
Polaribacter virus P12002S	DZY01_host_removed_R1_val_1.fq.gz	0
Nonlabens virus P12024L	DZY01_host_removed_R1_val_1.fq.gz	133
Gordonia virus Jace	DZY01_host_removed_R1_val_1.fq.gz	54
Bacillus virus BCAJ1	DZY01_host_removed_R1_val_1.fq.gz	0
Brevibacillus virus Jenst	DZY01_host_removed_R1_val_1.fq.gz	63
Corynebacterium virus Juicebox	DZY01_host_removed_R1_val_1.fq.gz	124
Lactobacillus virus LJ	DZY01_host_removed_R1_val_1.fq.gz	0
Salinibacter virus SRUTV1	DZY01_host_removed_R1_val_1.fq.gz	0
Aeribacillus virus AP45	DZY01_host_removed_R1_val_1.fq.gz	46
Streptomyces virus Karimac	DZY01_host_removed_R1_val_1.fq.gz	0
Streptomyces virus LukeCage	DZY01_host_removed_R1_val_1.fq.gz	0
Streptomyces virus Wollford	DZY01_host_removed_R1_val_1.fq.gz	0
Arthrobacter virus Kitkat	DZY01_host_removed_R1_val_1.fq.gz	0
Burkholderia virus KL1	DZY01_host_removed_R1_val_1.fq.gz	0
Xanthomonas virus CP1	DZY01_host_removed_R1_val_1.fq.gz	0
Pseudomonas virus PMBT14	DZY01_host_removed_R1_val_1.fq.gz	0
Mycobacterium phage NelitzaMV	DZY01_host_removed_R1_val_1.fq.gz	0
Microbacterium virus Krampus	DZY01_host_removed_R1_val_1.fq.gz	0
Salinibacter virus M8CRM1	DZY01_host_removed_R1_val_1.fq.gz	0
Flavobacterium virus Laban	DZY01_host_removed_R1_val_1.fq.gz	0
Lactobacillus virus LcNu	DZY01_host_removed_R1_val_1.fq.gz	52
Sphingobium virus Lacusarx	DZY01_host_removed_R1_val_1.fq.gz	217
Lactobacillus virus LF1	DZY01_host_removed_R1_val_1.fq.gz	117
Escherichia phage Lambda_ev207	DZY01_host_removed_R1_val_1.fq.gz	0
Gordonia virus Lambo	DZY01_host_removed_R1_val_1.fq.gz	0
Pseudomonas virus Lana	DZY01_host_removed_R1_val_1.fq.gz	0
Gordonia virus BENtherdunthat	DZY01_host_removed_R1_val_1.fq.gz	0
Gordonia virus Kenna	DZY01_host_removed_R1_val_1.fq.gz	0
Arthrobacter virus Wheelbite	DZY01_host_removed_R1_val_1.fq.gz	55
Fusobacterium virus FNU1	DZY01_host_removed_R1_val_1.fq.gz	0
Clostridioides virus phiCD146	DZY01_host_removed_R1_val_1.fq.gz	0
Eggerthella virus PMBT5	DZY01_host_removed_R1_val_1.fq.gz	103
Mycobacterium phage Grizzly	DZY01_host_removed_R1_val_1.fq.gz	158
Mycobacterium phage Paito	DZY01_host_removed_R1_val_1.fq.gz	54
Flavobacterium virus Morran	DZY01_host_removed_R1_val_1.fq.gz	0
Flavobacterium virus Snork	DZY01_host_removed_R1_val_1.fq.gz	0
Acinetobacter virus Loki	DZY01_host_removed_R1_val_1.fq.gz	84
Streptomyces virus phiBT1	DZY01_host_removed_R1_val_1.fq.gz	0
Brevibacterium virus LuckyBarnes	DZY01_host_removed_R1_val_1.fq.gz	73
Gordonia virus Lucky10	DZY01_host_removed_R1_val_1.fq.gz	0
Faecalibacterium virus Lugh	DZY01_host_removed_R1_val_1.fq.gz	0
Bacillus virus Mgbh1	DZY01_host_removed_R1_val_1.fq.gz	0
Arthrobacter virus Maja	DZY01_host_removed_R1_val_1.fq.gz	0
Mycobacterium virus Ff47	DZY01_host_removed_R1_val_1.fq.gz	0
Vibrio virus MAR10	DZY01_host_removed_R1_val_1.fq.gz	0
Pseudomonas virus PMBT3	DZY01_host_removed_R1_val_1.fq.gz	42
Mycobacterium phage PegLeg	DZY01_host_removed_R1_val_1.fq.gz	0
Mycobacterium phage Reindeer	DZY01_host_removed_R1_val_1.fq.gz	0
Microbacterium virus MementoMori	DZY01_host_removed_R1_val_1.fq.gz	0
Microbacterium virus Min1	DZY01_host_removed_R1_val_1.fq.gz	269
Streptococcus virus 7201	DZY01_host_removed_R1_val_1.fq.gz	0
Streptococcus virus DT1	DZY01_host_removed_R1_val_1.fq.gz	0
Streptococcus virus phiAbc2	DZY01_host_removed_R1_val_1.fq.gz	0
Streptococcus virus Sfi19	DZY01_host_removed_R1_val_1.fq.gz	0
Streptococcus virus Sfi21	DZY01_host_removed_R1_val_1.fq.gz	0
Streptococcus phage YMC-2011	DZY01_host_removed_R1_val_1.fq.gz	0
Gordonia virus Stevefrench	DZY01_host_removed_R1_val_1.fq.gz	0
Arthrobacter virus Circum	DZY01_host_removed_R1_val_1.fq.gz	0
Arthrobacter virus Mudcat	DZY01_host_removed_R1_val_1.fq.gz	0
Arthrobacter virus Mufasa8	DZY01_host_removed_R1_val_1.fq.gz	0
Flavobacterium virus Filifjonk	DZY01_host_removed_R1_val_1.fq.gz	0
Dinoroseobacter virus D5C	DZY01_host_removed_R1_val_1.fq.gz	296
Burkholderia virus BcepNazgul	DZY01_host_removed_R1_val_1.fq.gz	50
Pseudomonas virus nickie	DZY01_host_removed_R1_val_1.fq.gz	93
Salmonella virus 9NA	DZY01_host_removed_R1_val_1.fq.gz	0
Gordonia virus Nyceirae	DZY01_host_removed_R1_val_1.fq.gz	0
Gordonia virus BaxterFox	DZY01_host_removed_R1_val_1.fq.gz	0
Mycobacterium virus Baka	DZY01_host_removed_R1_val_1.fq.gz	0
Mycobacterium virus Littlee	DZY01_host_removed_R1_val_1.fq.gz	0
Mycobacterium virus Omega	DZY01_host_removed_R1_val_1.fq.gz	0
Mycobacterium virus Thibault	DZY01_host_removed_R1_val_1.fq.gz	0
Mycobacterium phage Ariel	DZY01_host_removed_R1_val_1.fq.gz	0
Mycobacterium phage Minerva	DZY01_host_removed_R1_val_1.fq.gz	0
Mycobacterium phage Redno2	DZY01_host_removed_R1_val_1.fq.gz	0
Gordonia virus BrutonGaster	DZY01_host_removed_R1_val_1.fq.gz	0
Gordonia virus OneUp	DZY01_host_removed_R1_val_1.fq.gz	0
Gordonia virus Orchid	DZY01_host_removed_R1_val_1.fq.gz	0
Thermus virus P74-26	DZY01_host_removed_R1_val_1.fq.gz	0
Pseudomonas virus PaMx28	DZY01_host_removed_R1_val_1.fq.gz	0
Pseudomonas virus PaMx74	DZY01_host_removed_R1_val_1.fq.gz	0
Xanthomonas phage Bosa	DZY01_host_removed_R1_val_1.fq.gz	0
Xanthomonas phage Xoo-sp2	DZY01_host_removed_R1_val_1.fq.gz	0
Enterobacteria virus YYZ2008	DZY01_host_removed_R1_val_1.fq.gz	121
Escherichia virus 1717	DZY01_host_removed_R1_val_1.fq.gz	53
Mycobacterium virus Patience	DZY01_host_removed_R1_val_1.fq.gz	0
Mycobacterium phage Megiddo	DZY01_host_removed_R1_val_1.fq.gz	0
Mycobacterium phage Purky	DZY01_host_removed_R1_val_1.fq.gz	0
Mycobacterium phage Xavia	DZY01_host_removed_R1_val_1.fq.gz	118
Caulobacter virus Rogue	DZY01_host_removed_R1_val_1.fq.gz	0
Enterococcus virus FL1	DZY01_host_removed_R1_val_1.fq.gz	0
Enterococcus virus FL2	DZY01_host_removed_R1_val_1.fq.gz	0
Enterococcus virus FL3	DZY01_host_removed_R1_val_1.fq.gz	0
Microbacterium virus Pikmin	DZY01_host_removed_R1_val_1.fq.gz	0
Lactobacillus virus iLp84	DZY01_host_removed_R1_val_1.fq.gz	0
Methanothermobacter phage psiM100	DZY01_host_removed_R1_val_1.fq.gz	0
Lactococcus virus Q54	DZY01_host_removed_R1_val_1.fq.gz	0
Alteromonas virus R7M	DZY01_host_removed_R1_val_1.fq.gz	67
Pseudomonas virus NP1	DZY01_host_removed_R1_val_1.fq.gz	60
Pseudomonas virus PaMx25	DZY01_host_removed_R1_val_1.fq.gz	55
Vibrio phage VpKK5	DZY01_host_removed_R1_val_1.fq.gz	51
Microbacterium phage KaiHaiDragon	DZY01_host_removed_R1_val_1.fq.gz	0
Nodularia virus 2AV2	DZY01_host_removed_R1_val_1.fq.gz	0
Nodularia virus kac65v151	DZY01_host_removed_R1_val_1.fq.gz	0
Nodularia virus kac68v161	DZY01_host_removed_R1_val_1.fq.gz	52
Escherichia virus N15	DZY01_host_removed_R1_val_1.fq.gz	0
Rhodococcus virus Hiro	DZY01_host_removed_R1_val_1.fq.gz	0
Rhizobium virus P106B	DZY01_host_removed_R1_val_1.fq.gz	125
Staphylococcus virus IME1348-01	DZY01_host_removed_R1_val_1.fq.gz	0
Microbacterium virus Hendrix	DZY01_host_removed_R1_val_1.fq.gz	0
Gordonia virus Fryberger	DZY01_host_removed_R1_val_1.fq.gz	0
Streptomyces virus Rowa	DZY01_host_removed_R1_val_1.fq.gz	0
Streptomyces virus Mildred21	DZY01_host_removed_R1_val_1.fq.gz	0
Streptomyces phage Bmoc	DZY01_host_removed_R1_val_1.fq.gz	0
Streptomyces phage Braelyn	DZY01_host_removed_R1_val_1.fq.gz	0
Streptomyces phage Daubenski	DZY01_host_removed_R1_val_1.fq.gz	0
Streptomyces phage EGole	DZY01_host_removed_R1_val_1.fq.gz	0
Pseudomonas virus SM1	DZY01_host_removed_R1_val_1.fq.gz	0
Corynebacterium virus Adelaide	DZY01_host_removed_R1_val_1.fq.gz	0
Corynebacterium virus StAB	DZY01_host_removed_R1_val_1.fq.gz	0
Xylella virus Salvo	DZY01_host_removed_R1_val_1.fq.gz	0
Xylella virus Sano	DZY01_host_removed_R1_val_1.fq.gz	0
Caulobacter virus Sansa	DZY01_host_removed_R1_val_1.fq.gz	144
Corynebacterium virus BFK20	DZY01_host_removed_R1_val_1.fq.gz	0
Streptomyces virus Scap1	DZY01_host_removed_R1_val_1.fq.gz	0
Leuconostoc virus MH1	DZY01_host_removed_R1_val_1.fq.gz	0
Pseudomonas virus 73	DZY01_host_removed_R1_val_1.fq.gz	0
Pseudomonas phage PaMx42	DZY01_host_removed_R1_val_1.fq.gz	0
Caulobacter virus Seuss	DZY01_host_removed_R1_val_1.fq.gz	505
Staphylococcus virus SEP9	DZY01_host_removed_R1_val_1.fq.gz	0
Staphylococcus virus Sextaec	DZY01_host_removed_R1_val_1.fq.gz	0
Lactococcus virus 16802	DZY01_host_removed_R1_val_1.fq.gz	0
Lactococcus virus 96603	DZY01_host_removed_R1_val_1.fq.gz	0
Lactococcus virus P4565	DZY01_host_removed_R1_val_1.fq.gz	0
Lactococcus virus PhiM1127	DZY01_host_removed_R1_val_1.fq.gz	0
Bacillus virus Stahl	DZY01_host_removed_R1_val_1.fq.gz	0
Bacillus virus Stills	DZY01_host_removed_R1_val_1.fq.gz	0
Rhodococcus virus Sleepyhead	DZY01_host_removed_R1_val_1.fq.gz	0
Gordonia virus Bachita	DZY01_host_removed_R1_val_1.fq.gz	0
Arthrobacter virus Sonali	DZY01_host_removed_R1_val_1.fq.gz	0
Mycobacterium virus Sparky	DZY01_host_removed_R1_val_1.fq.gz	0
Bacillus virus SPbeta	DZY01_host_removed_R1_val_1.fq.gz	0
Bacillus virus phi105	DZY01_host_removed_R1_val_1.fq.gz	53
Microbacterium virus Hyperion	DZY01_host_removed_R1_val_1.fq.gz	0
Burkholderia virus phi6442	DZY01_host_removed_R1_val_1.fq.gz	0
Burkholderia virus phiE125	DZY01_host_removed_R1_val_1.fq.gz	0
Achromobacter virus 83-24	DZY01_host_removed_R1_val_1.fq.gz	0
Lactobacillus virus T25	DZY01_host_removed_R1_val_1.fq.gz	0
Anoxybacillus virus A403	DZY01_host_removed_R1_val_1.fq.gz	43
Arthrobacter virus Tank	DZY01_host_removed_R1_val_1.fq.gz	0
Flavobacterium virus Tant	DZY01_host_removed_R1_val_1.fq.gz	0
Gordonia virus Suzy	DZY01_host_removed_R1_val_1.fq.gz	0
Lactococcus virus P596	DZY01_host_removed_R1_val_1.fq.gz	0
Lactococcus virus phiQ1	DZY01_host_removed_R1_val_1.fq.gz	0
Mycobacterium phage Amgine	DZY01_host_removed_R1_val_1.fq.gz	0
Mycobacterium phage Aminay	DZY01_host_removed_R1_val_1.fq.gz	0
Mycobacterium phage Curiosium	DZY01_host_removed_R1_val_1.fq.gz	0
Mycobacterium phage Mufasa	DZY01_host_removed_R1_val_1.fq.gz	0
Rhodobacter virus RcSpartan	DZY01_host_removed_R1_val_1.fq.gz	0
Rhodobacter virus RcTitan	DZY01_host_removed_R1_val_1.fq.gz	0
Listeria virus LP101	DZY01_host_removed_R1_val_1.fq.gz	0
Listeria phage B025	DZY01_host_removed_R1_val_1.fq.gz	0
Streptococcus phage phi3396	DZY01_host_removed_R1_val_1.fq.gz	0
Staphylococcus virus JS02	DZY01_host_removed_R1_val_1.fq.gz	0
Staphylococcus virus st121mssa	DZY01_host_removed_R1_val_1.fq.gz	0
Staphylococcus virus StauST398-2	DZY01_host_removed_R1_val_1.fq.gz	0
Rhodococcus virus Trina	DZY01_host_removed_R1_val_1.fq.gz	0
Arthrobacter virus TripleJ	DZY01_host_removed_R1_val_1.fq.gz	48
Lactobacillus virus Nyseid	DZY01_host_removed_R1_val_1.fq.gz	0
Lactobacillus virus SAC12	DZY01_host_removed_R1_val_1.fq.gz	0
Lactobacillus virus Ldl1	DZY01_host_removed_R1_val_1.fq.gz	0
Lactobacillus virus ViSo2018a	DZY01_host_removed_R1_val_1.fq.gz	0
Flavobacterium virus 2A	DZY01_host_removed_R1_val_1.fq.gz	0
Flavobacterium virus 6H	DZY01_host_removed_R1_val_1.fq.gz	92
Abalone shriveling syndrome-associated virus	DZY01_host_removed_R1_val_1.fq.gz	0
Achromobacter phage JWF	DZY01_host_removed_R1_val_1.fq.gz	0
Achromobacter phage phiAxp-1	DZY01_host_removed_R1_val_1.fq.gz	0
Achromobacter phage phiAxp-2	DZY01_host_removed_R1_val_1.fq.gz	0
Achromobacter phage vB_AchrS_AchV4	DZY01_host_removed_R1_val_1.fq.gz	70
Actinoplanes phage phiAsp2	DZY01_host_removed_R1_val_1.fq.gz	0
Aeromonas phage LAh_7	DZY01_host_removed_R1_val_1.fq.gz	0
Arthrobacter phage vB_ArS-ArV2	DZY01_host_removed_R1_val_1.fq.gz	72
Bacillus phage SPP1	DZY01_host_removed_R1_val_1.fq.gz	0
Bacillus phage vB_BanS-Tsamsa	DZY01_host_removed_R1_val_1.fq.gz	141
Bacillus phage vB_BhaS-171	DZY01_host_removed_R1_val_1.fq.gz	58
Bacteriophage DSS3_VP1	DZY01_host_removed_R1_val_1.fq.gz	82
Bacteroides phage B124-14	DZY01_host_removed_R1_val_1.fq.gz	0
Brevibacillus phage Sundance	DZY01_host_removed_R1_val_1.fq.gz	67
Brochothrix phage BL3	DZY01_host_removed_R1_val_1.fq.gz	0
Brochothrix phage NF5	DZY01_host_removed_R1_val_1.fq.gz	0
Brucella phage BiPBO1	DZY01_host_removed_R1_val_1.fq.gz	49
Burkholderia phage Bcep176	DZY01_host_removed_R1_val_1.fq.gz	0
Burkholderia phage BcepGomr	DZY01_host_removed_R1_val_1.fq.gz	0
Burkholderia phage KS9	DZY01_host_removed_R1_val_1.fq.gz	0
Cellulophaga phage phi10:1	DZY01_host_removed_R1_val_1.fq.gz	153
Cellulophaga phage phi19:1	DZY01_host_removed_R1_val_1.fq.gz	55
Cellulophaga phage phi39:1	DZY01_host_removed_R1_val_1.fq.gz	55
Cellulophaga phage phi46:1	DZY01_host_removed_R1_val_1.fq.gz	0
Clostridium phage c-st	DZY01_host_removed_R1_val_1.fq.gz	0
Clostridium phage phi8074-B1	DZY01_host_removed_R1_val_1.fq.gz	0
Clostridium phage phiCP13O	DZY01_host_removed_R1_val_1.fq.gz	0
Clostridium phage phiCP39-O	DZY01_host_removed_R1_val_1.fq.gz	0
Clostridium phage phiCT19406A	DZY01_host_removed_R1_val_1.fq.gz	0
Clostridium phage phiCTP1	DZY01_host_removed_R1_val_1.fq.gz	0
Clostridium phage vB_CpeS-CP51	DZY01_host_removed_R1_val_1.fq.gz	0
Croceibacter phage P2559S	DZY01_host_removed_R1_val_1.fq.gz	54
Croceibacter phage P2559Y	DZY01_host_removed_R1_val_1.fq.gz	152
Cronobacter phage ENT47670	DZY01_host_removed_R1_val_1.fq.gz	0
Cronobacter phage JC01	DZY01_host_removed_R1_val_1.fq.gz	0
Cyanophage KBS-S-2A	DZY01_host_removed_R1_val_1.fq.gz	129
Cyanophage MED4-117	DZY01_host_removed_R1_val_1.fq.gz	0
Cyanophage PSS2	DZY01_host_removed_R1_val_1.fq.gz	0
Enterococcus phage 9183	DZY01_host_removed_R1_val_1.fq.gz	0
Enterococcus phage EFC-1	DZY01_host_removed_R1_val_1.fq.gz	0
Enterococcus phage IME-EFm1	DZY01_host_removed_R1_val_1.fq.gz	0
Enterococcus phage nattely	DZY01_host_removed_R1_val_1.fq.gz	0
Enterococcus phage vB_EfaS_IME197	DZY01_host_removed_R1_val_1.fq.gz	0
Erysipelothrix phage SE-1	DZY01_host_removed_R1_val_1.fq.gz	0
Escherichia phage C1	DZY01_host_removed_R1_val_1.fq.gz	0
Escherichia phage HK639	DZY01_host_removed_R1_val_1.fq.gz	0
Flavobacterium phage 11b	DZY01_host_removed_R1_val_1.fq.gz	277
Geobacillus phage GBK2	DZY01_host_removed_R1_val_1.fq.gz	239
Geobacillus virus E2	DZY01_host_removed_R1_val_1.fq.gz	54
Geobacillus virus E3	DZY01_host_removed_R1_val_1.fq.gz	237
Gordonia phage GMA1	DZY01_host_removed_R1_val_1.fq.gz	69
Gordonia phage GMA4	DZY01_host_removed_R1_val_1.fq.gz	81
Gordonia phage GMA5	DZY01_host_removed_R1_val_1.fq.gz	142
Gordonia phage GRU3	DZY01_host_removed_R1_val_1.fq.gz	0
Gordonia phage Lilbeanie	DZY01_host_removed_R1_val_1.fq.gz	0
Gordonia phage Octobien14	DZY01_host_removed_R1_val_1.fq.gz	0
Gordonia phage Rabbitrun	DZY01_host_removed_R1_val_1.fq.gz	0
Idiomarinaceae phage 1N2-2	DZY01_host_removed_R1_val_1.fq.gz	227
Idiomarinaceae phage Phi1M2-2	DZY01_host_removed_R1_val_1.fq.gz	81
Klebsiella phage phiKO2	DZY01_host_removed_R1_val_1.fq.gz	0
Klebsiella phage YMC16/01/N133_KPN_BP	DZY01_host_removed_R1_val_1.fq.gz	167
Klebsiella phage YX3973	DZY01_host_removed_R1_val_1.fq.gz	0
Klebsiella virus KpV2811	DZY01_host_removed_R1_val_1.fq.gz	0
Lactobacillus phage JCL1032	DZY01_host_removed_R1_val_1.fq.gz	879
Lactobacillus phage LfeSau	DZY01_host_removed_R1_val_1.fq.gz	868
Lactobacillus phage LL-H	DZY01_host_removed_R1_val_1.fq.gz	104
Lactobacillus phage Lv-1	DZY01_host_removed_R1_val_1.fq.gz	42
Lactobacillus phage phiadh	DZY01_host_removed_R1_val_1.fq.gz	1660
Lactobacillus phage phig1e	DZY01_host_removed_R1_val_1.fq.gz	0
Lactobacillus phage phiPYB5	DZY01_host_removed_R1_val_1.fq.gz	0
Lactobacillus phage Sha1	DZY01_host_removed_R1_val_1.fq.gz	106
Lactococcus phage r1t	DZY01_host_removed_R1_val_1.fq.gz	0
Lactococcus phage TP901-1	DZY01_host_removed_R1_val_1.fq.gz	0
Lactococcus phage Tuc2009	DZY01_host_removed_R1_val_1.fq.gz	0
Listeria phage A118	DZY01_host_removed_R1_val_1.fq.gz	0
Listonella phage phiHSIC	DZY01_host_removed_R1_val_1.fq.gz	0
Loktanella phage pCB2051-A	DZY01_host_removed_R1_val_1.fq.gz	99
Marinomonas phage P12026	DZY01_host_removed_R1_val_1.fq.gz	76
Microbacterium phage Efeko	DZY01_host_removed_R1_val_1.fq.gz	0
Mycobacterium phage Dori	DZY01_host_removed_R1_val_1.fq.gz	0
Mycobacterium phage Kumao	DZY01_host_removed_R1_val_1.fq.gz	120
Mycobacterium phage MooMoo	DZY01_host_removed_R1_val_1.fq.gz	0
Mycobacterium phage Typha	DZY01_host_removed_R1_val_1.fq.gz	117
Mycobacterium phage Weirdo19	DZY01_host_removed_R1_val_1.fq.gz	76
Nocardia phage NBR1	DZY01_host_removed_R1_val_1.fq.gz	0
Paenibacillus phage PG1	DZY01_host_removed_R1_val_1.fq.gz	0
Paracoccus phage vB_PmaS-R3	DZY01_host_removed_R1_val_1.fq.gz	0
Pelagibacter phage HTVC010P	DZY01_host_removed_R1_val_1.fq.gz	325
Planktothrix phage PaV-LD	DZY01_host_removed_R1_val_1.fq.gz	179
Proteus phage Saba	DZY01_host_removed_R1_val_1.fq.gz	0
Providencia phage vB_PreS-Stilesk	DZY01_host_removed_R1_val_1.fq.gz	0
Pseudoalteromonas phage BS5	DZY01_host_removed_R1_val_1.fq.gz	0
Pseudoalteromonas phage H103	DZY01_host_removed_R1_val_1.fq.gz	64
Pseudoalteromonas phage H105/1	DZY01_host_removed_R1_val_1.fq.gz	42
Pseudoalteromonas phage Pq0	DZY01_host_removed_R1_val_1.fq.gz	68
Pseudomonas phage F10	DZY01_host_removed_R1_val_1.fq.gz	0
Pseudomonas phage JBD44	DZY01_host_removed_R1_val_1.fq.gz	59
Pseudomonas phage PAJU2	DZY01_host_removed_R1_val_1.fq.gz	162
Pseudomonas phage phi2	DZY01_host_removed_R1_val_1.fq.gz	0
Pseudomonas phage phi297	DZY01_host_removed_R1_val_1.fq.gz	55
Pseudomonas phage PS-1	DZY01_host_removed_R1_val_1.fq.gz	143
Pseudomonas phage PspYZU01	DZY01_host_removed_R1_val_1.fq.gz	0
Pseudomonas phage vB_Pae-SS2019XI	DZY01_host_removed_R1_val_1.fq.gz	0
Pseudomonas phage YMC11/02/R656	DZY01_host_removed_R1_val_1.fq.gz	0
Pseudomonas phage YMC11/07/P54_PAE_BP	DZY01_host_removed_R1_val_1.fq.gz	0
Psychrobacter phage Psymv2	DZY01_host_removed_R1_val_1.fq.gz	0
Rhizobium phage 16-3	DZY01_host_removed_R1_val_1.fq.gz	350
Rhizobium phage RHEph10	DZY01_host_removed_R1_val_1.fq.gz	164
Rhizobium phage vB_RleS_L338C	DZY01_host_removed_R1_val_1.fq.gz	0
Rhodobacter phage RcapMu	DZY01_host_removed_R1_val_1.fq.gz	0
Rhodococcus phage REQ1	DZY01_host_removed_R1_val_1.fq.gz	319
Rhodococcus phage ReqiDocB7	DZY01_host_removed_R1_val_1.fq.gz	0
Rhodococcus phage ReqiPine5	DZY01_host_removed_R1_val_1.fq.gz	0
Rhodococcus phage RRH1	DZY01_host_removed_R1_val_1.fq.gz	551
Riemerella phage RAP44	DZY01_host_removed_R1_val_1.fq.gz	0
Ruegeria phage vB_RpoS-V16	DZY01_host_removed_R1_val_1.fq.gz	0
Salicola phage CGphi29	DZY01_host_removed_R1_val_1.fq.gz	107
Salmonella phage 64795_sal3	DZY01_host_removed_R1_val_1.fq.gz	0
Salmonella phage IME207	DZY01_host_removed_R1_val_1.fq.gz	0
Salmonella phage SAP012	DZY01_host_removed_R1_val_1.fq.gz	0
Salmonella phage Segz_1	DZY01_host_removed_R1_val_1.fq.gz	0
Salmonella phage SSU5	DZY01_host_removed_R1_val_1.fq.gz	0
Salmonella phage vB_SenS_SB28	DZY01_host_removed_R1_val_1.fq.gz	0
Salmonella phage vB_SosS_Oslo	DZY01_host_removed_R1_val_1.fq.gz	0
Salmonella virus VSt472	DZY01_host_removed_R1_val_1.fq.gz	0
Serratia phage Eta	DZY01_host_removed_R1_val_1.fq.gz	0
Serratia phage JS26	DZY01_host_removed_R1_val_1.fq.gz	47
Shewanella sp. phage 1/44	DZY01_host_removed_R1_val_1.fq.gz	0
Shewanella sp. phage 3/49	DZY01_host_removed_R1_val_1.fq.gz	0
Sinorhizobium phage phiLM21	DZY01_host_removed_R1_val_1.fq.gz	0
Staphylococcus phage IME-SA4	DZY01_host_removed_R1_val_1.fq.gz	0
Staphylococcus phage phiRS7	DZY01_host_removed_R1_val_1.fq.gz	0
Staphylococcus phage SPbeta-like	DZY01_host_removed_R1_val_1.fq.gz	0
Staphylococcus phage StB20	DZY01_host_removed_R1_val_1.fq.gz	0
Staphylococcus phage StB20-like	DZY01_host_removed_R1_val_1.fq.gz	0
Stenotrophomonas phage S1	DZY01_host_removed_R1_val_1.fq.gz	174
Streptococcus phage 20617	DZY01_host_removed_R1_val_1.fq.gz	46
Streptococcus phage 5093	DZY01_host_removed_R1_val_1.fq.gz	0
Streptococcus phage A25	DZY01_host_removed_R1_val_1.fq.gz	0
Streptococcus phage Dp-1	DZY01_host_removed_R1_val_1.fq.gz	82
Streptococcus phage MM1	DZY01_host_removed_R1_val_1.fq.gz	0
Streptococcus phage P9	DZY01_host_removed_R1_val_1.fq.gz	0
Streptococcus phage PH10	DZY01_host_removed_R1_val_1.fq.gz	0
Streptococcus phage PH15	DZY01_host_removed_R1_val_1.fq.gz	51
Streptococcus phage phiNJ2	DZY01_host_removed_R1_val_1.fq.gz	0
Streptococcus phage SM1	DZY01_host_removed_R1_val_1.fq.gz	136
Streptococcus phage SMP	DZY01_host_removed_R1_val_1.fq.gz	0
Streptococcus phage SpSL1	DZY01_host_removed_R1_val_1.fq.gz	45
Streptococcus phage Str-PAP-1	DZY01_host_removed_R1_val_1.fq.gz	307
Streptococcus phage T12	DZY01_host_removed_R1_val_1.fq.gz	0
Streptococcus virus 9873	DZY01_host_removed_R1_val_1.fq.gz	0
Streptomyces phage mu1/6	DZY01_host_removed_R1_val_1.fq.gz	0
Streptomyces phage phiSASD1	DZY01_host_removed_R1_val_1.fq.gz	44
Streptomyces phage VWB	DZY01_host_removed_R1_val_1.fq.gz	0
Synechococcus phage S-CBS1	DZY01_host_removed_R1_val_1.fq.gz	53
Synechococcus phage S-CBS2	DZY01_host_removed_R1_val_1.fq.gz	146
Synechococcus phage S-CBS3	DZY01_host_removed_R1_val_1.fq.gz	637
Synechococcus phage S-CBS4	DZY01_host_removed_R1_val_1.fq.gz	51
Synechococcus virus S-ESS1	DZY01_host_removed_R1_val_1.fq.gz	447
Thermoanaerobacterium phage THSA-485A	DZY01_host_removed_R1_val_1.fq.gz	216
Tsukamurella phage TPA2	DZY01_host_removed_R1_val_1.fq.gz	0
Tsukamurella phage TPA4	DZY01_host_removed_R1_val_1.fq.gz	0
Verrucomicrobia phage P8625	DZY01_host_removed_R1_val_1.fq.gz	205
Vibrio phage pYD21-A	DZY01_host_removed_R1_val_1.fq.gz	47
Vibrio phage pYD38-B	DZY01_host_removed_R1_val_1.fq.gz	44
Vibrio phage SHOU24	DZY01_host_removed_R1_val_1.fq.gz	0
Vibrio phage SIO-2	DZY01_host_removed_R1_val_1.fq.gz	0
Weissella phage WCP30	DZY01_host_removed_R1_val_1.fq.gz	0
Xanthomonas phage FoX4	DZY01_host_removed_R1_val_1.fq.gz	0
Yersinia phage PY54	DZY01_host_removed_R1_val_1.fq.gz	0
Lactococcus virus BM13	DZY01_host_removed_R1_val_1.fq.gz	0
Lactococcus virus P1045	DZY01_host_removed_R1_val_1.fq.gz	0
Lactococcus virus Q33	DZY01_host_removed_R1_val_1.fq.gz	0
Paracoccus virus Shpa	DZY01_host_removed_R1_val_1.fq.gz	290
Pantoea virus Vid5	DZY01_host_removed_R1_val_1.fq.gz	0
Acinetobacter phage vB_AbaS_TRS1	DZY01_host_removed_R1_val_1.fq.gz	58
Gordonia phage Fosterous	DZY01_host_removed_R1_val_1.fq.gz	0
Gordonia phage Tangent	DZY01_host_removed_R1_val_1.fq.gz	0
Bacillus virus BMBtp3	DZY01_host_removed_R1_val_1.fq.gz	435
Bacillus phage Fah	DZY01_host_removed_R1_val_1.fq.gz	0
Rhodococcus virus Weasel	DZY01_host_removed_R1_val_1.fq.gz	91
Rhodococcus virus Whack	DZY01_host_removed_R1_val_1.fq.gz	0
Lactococcus virus 1358	DZY01_host_removed_R1_val_1.fq.gz	0
Mycobacterium virus Wildcat	DZY01_host_removed_R1_val_1.fq.gz	0
Streptomyces virus BillNye	DZY01_host_removed_R1_val_1.fq.gz	44
Gordonia phage Bakery	DZY01_host_removed_R1_val_1.fq.gz	48
Gordonia phage Clown	DZY01_host_removed_R1_val_1.fq.gz	0
Gordonia phage Fireball	DZY01_host_removed_R1_val_1.fq.gz	0
Gordonia phage Jambalaya	DZY01_host_removed_R1_val_1.fq.gz	0
Streptomyces virus TP1604	DZY01_host_removed_R1_val_1.fq.gz	0
Streptomyces virus YDN12	DZY01_host_removed_R1_val_1.fq.gz	50
Streptomyces phage phiSAJS1	DZY01_host_removed_R1_val_1.fq.gz	0
Roseobacter virus RDJL1	DZY01_host_removed_R1_val_1.fq.gz	0
Roseobacter virus RDJL2	DZY01_host_removed_R1_val_1.fq.gz	0
Xanthomonas virus OP1	DZY01_host_removed_R1_val_1.fq.gz	0
Xanthomonas virus Xop411	DZY01_host_removed_R1_val_1.fq.gz	0
Xanthomonas virus Xp10	DZY01_host_removed_R1_val_1.fq.gz	0
Arthobacter virus Yang	DZY01_host_removed_R1_val_1.fq.gz	0
Klebsiella phage KPN N98	DZY01_host_removed_R1_val_1.fq.gz	0
Alphaproteobacteria virus phiJl001	DZY01_host_removed_R1_val_1.fq.gz	0
Pseudomonas virus LKO4	DZY01_host_removed_R1_val_1.fq.gz	0
Pseudomonas virus PAE1	DZY01_host_removed_R1_val_1.fq.gz	0
Pseudomonas virus Yua	DZY01_host_removed_R1_val_1.fq.gz	0
Gordonia virus Yvonnetastic	DZY01_host_removed_R1_val_1.fq.gz	0
Microbacterium virus Zeta1847	DZY01_host_removed_R1_val_1.fq.gz	212
Enterobacteria phage P4	DZY01_host_removed_R1_val_1.fq.gz	0
Nitrincola phage 1M3-16	DZY01_host_removed_R1_val_1.fq.gz	214
Citrobacter virus CVT22	DZY01_host_removed_R1_val_1.fq.gz	211
Celeribacter virus P12053L	DZY01_host_removed_R1_val_1.fq.gz	45
Lentibacter virus ICBM1	DZY01_host_removed_R1_val_1.fq.gz	0
Lentibacter virus vB_LenP_ICBM2	DZY01_host_removed_R1_val_1.fq.gz	161
Vibrio virus ICP2	DZY01_host_removed_R1_val_1.fq.gz	0
Pseudoalteromonas virus HP1	DZY01_host_removed_R1_val_1.fq.gz	0
Pseudoalteromonas virus RIO1	DZY01_host_removed_R1_val_1.fq.gz	0
Pseudomonas virus PA11	DZY01_host_removed_R1_val_1.fq.gz	0
Pseudomonas phage O4	DZY01_host_removed_R1_val_1.fq.gz	0
Salinivibrio virus CW02	DZY01_host_removed_R1_val_1.fq.gz	82
Vibrio phage ICP2_2013_A_Haiti	DZY01_host_removed_R1_val_1.fq.gz	0
Vibrio virus VpV262	DZY01_host_removed_R1_val_1.fq.gz	0
Escherichia virus If1	DZY01_host_removed_R1_val_1.fq.gz	0
Escherichia virus I22	DZY01_host_removed_R1_val_1.fq.gz	0
Propionibacterium virus B5	DZY01_host_removed_R1_val_1.fq.gz	0
Bdellovibrio virus MH2K	DZY01_host_removed_R1_val_1.fq.gz	1997
Chlamydia virus Chp1	DZY01_host_removed_R1_val_1.fq.gz	122
Chlamydia virus CPAR39	DZY01_host_removed_R1_val_1.fq.gz	0
Chlamydia virus CPG1	DZY01_host_removed_R1_val_1.fq.gz	47
Chlamydia phage 4	DZY01_host_removed_R1_val_1.fq.gz	0
Enterogokushovirus EC6098	DZY01_host_removed_R1_val_1.fq.gz	68
Gokushovirinae Bog1183_53	DZY01_host_removed_R1_val_1.fq.gz	672
Gokushovirinae Bog5712_52	DZY01_host_removed_R1_val_1.fq.gz	606
Gokushovirinae Bog8989_22	DZY01_host_removed_R1_val_1.fq.gz	386
Gokushovirinae Fen672_31	DZY01_host_removed_R1_val_1.fq.gz	523
Gokushovirinae GAIR4	DZY01_host_removed_R1_val_1.fq.gz	112
Gokushovirinae GNX3R	DZY01_host_removed_R1_val_1.fq.gz	266
Marine gokushovirus	DZY01_host_removed_R1_val_1.fq.gz	164
Alces alces faeces associated microvirus MP10 5560	DZY01_host_removed_R1_val_1.fq.gz	0
Alces alces faeces associated microvirus MP11 5517	DZY01_host_removed_R1_val_1.fq.gz	0
Alces alces faeces associated microvirus MP12 5423	DZY01_host_removed_R1_val_1.fq.gz	77
Alces alces faeces associated microvirus MP15 5067	DZY01_host_removed_R1_val_1.fq.gz	0
Alces alces faeces associated microvirus MP18 4940	DZY01_host_removed_R1_val_1.fq.gz	0
Alces alces faeces associated microvirus MP21 4718	DZY01_host_removed_R1_val_1.fq.gz	44
Chimpanzee faeces associated microphage 1	DZY01_host_removed_R1_val_1.fq.gz	0
Chimpanzee faeces associated microphage 2	DZY01_host_removed_R1_val_1.fq.gz	240
Chimpanzee faeces associated microphage 3	DZY01_host_removed_R1_val_1.fq.gz	104
Eel River basin pequenovirus	DZY01_host_removed_R1_val_1.fq.gz	120
Lepus americanus faeces associated microvirus SHP1 6472	DZY01_host_removed_R1_val_1.fq.gz	0
Lynx canadensis associated microvirus CLP 9413	DZY01_host_removed_R1_val_1.fq.gz	0
Microviridae Bog1249_12	DZY01_host_removed_R1_val_1.fq.gz	0
Microviridae Bog5275_51	DZY01_host_removed_R1_val_1.fq.gz	0
Microviridae Bog9017_22	DZY01_host_removed_R1_val_1.fq.gz	0
Microviridae Fen2266_11	DZY01_host_removed_R1_val_1.fq.gz	97
Microviridae Fen418_41	DZY01_host_removed_R1_val_1.fq.gz	0
Microviridae Fen4707_41	DZY01_host_removed_R1_val_1.fq.gz	0
Microviridae Fen685_11	DZY01_host_removed_R1_val_1.fq.gz	0
Microviridae Fen7786_21	DZY01_host_removed_R1_val_1.fq.gz	0
Microviridae Fen7895_21	DZY01_host_removed_R1_val_1.fq.gz	0
Microviridae Fen7918_21	DZY01_host_removed_R1_val_1.fq.gz	221
Microviridae Fen7940_21	DZY01_host_removed_R1_val_1.fq.gz	89
Microviridae phi-CA82	DZY01_host_removed_R1_val_1.fq.gz	0
Alphapapillomavirus 1	DZY01_host_removed_R1_val_1.fq.gz	2297
Alphapapillomavirus 10	DZY01_host_removed_R1_val_1.fq.gz	93682
Alphapapillomavirus 11	DZY01_host_removed_R1_val_1.fq.gz	1627
Alphapapillomavirus 12	DZY01_host_removed_R1_val_1.fq.gz	3546
Alphapapillomavirus 13	DZY01_host_removed_R1_val_1.fq.gz	0
Alphapapillomavirus 14	DZY01_host_removed_R1_val_1.fq.gz	0
Alphapapillomavirus 2	DZY01_host_removed_R1_val_1.fq.gz	0
Alphapapillomavirus 3	DZY01_host_removed_R1_val_1.fq.gz	124
Alphapapillomavirus 4	DZY01_host_removed_R1_val_1.fq.gz	0
Alphapapillomavirus 5	DZY01_host_removed_R1_val_1.fq.gz	11985
Alphapapillomavirus 6	DZY01_host_removed_R1_val_1.fq.gz	527
Alphapapillomavirus 7	DZY01_host_removed_R1_val_1.fq.gz	669
Alphapapillomavirus 8	DZY01_host_removed_R1_val_1.fq.gz	79
Alphapapillomavirus 9	DZY01_host_removed_R1_val_1.fq.gz	1324
Macaca mulatta papillomavirus 6	DZY01_host_removed_R1_val_1.fq.gz	201
Betapapillomavirus 1	DZY01_host_removed_R1_val_1.fq.gz	0
Betapapillomavirus 2	DZY01_host_removed_R1_val_1.fq.gz	0
Betapapillomavirus 5	DZY01_host_removed_R1_val_1.fq.gz	0
Dyokappapapillomavirus 1	DZY01_host_removed_R1_val_1.fq.gz	0
Dyokappapapillomavirus 2	DZY01_host_removed_R1_val_1.fq.gz	0
Dyonupapillomavirus 1	DZY01_host_removed_R1_val_1.fq.gz	0
Dyoomikronpapillomavirus 1	DZY01_host_removed_R1_val_1.fq.gz	71
Gammapapillomavirus 10	DZY01_host_removed_R1_val_1.fq.gz	0
Gammapapillomavirus 20	DZY01_host_removed_R1_val_1.fq.gz	99
Gammapapillomavirus 4	DZY01_host_removed_R1_val_1.fq.gz	0
Gammapapillomavirus 6	DZY01_host_removed_R1_val_1.fq.gz	0
Gammapapillomavirus 9	DZY01_host_removed_R1_val_1.fq.gz	140
Gammapapillomavirus sp.	DZY01_host_removed_R1_val_1.fq.gz	0
Lambdapapillomavirus 4	DZY01_host_removed_R1_val_1.fq.gz	0
Omegapapillomavirus 1	DZY01_host_removed_R1_val_1.fq.gz	0
Upsilonpapillomavirus 1	DZY01_host_removed_R1_val_1.fq.gz	0
Human papillomavirus type 85	DZY01_host_removed_R1_val_1.fq.gz	453
Leptonychotes weddellii papillomavirus 3	DZY01_host_removed_R1_val_1.fq.gz	0
Macaca mulatta papillomavirus 2	DZY01_host_removed_R1_val_1.fq.gz	0
Macaca mulatta papillomavirus 3	DZY01_host_removed_R1_val_1.fq.gz	190
Blattodean blattambidensovirus 1	DZY01_host_removed_R1_val_1.fq.gz	63
Dipteran protoambidensovirus 1	DZY01_host_removed_R1_val_1.fq.gz	0
Parus major densovirus	DZY01_host_removed_R1_val_1.fq.gz	97
Parvovirus NIH-CQV	DZY01_host_removed_R1_val_1.fq.gz	704
Farfantepenaeus duorarum circovirus	DZY01_host_removed_R1_val_1.fq.gz	0
Giant panda circovirus 1	DZY01_host_removed_R1_val_1.fq.gz	0
Giant panda circovirus 2	DZY01_host_removed_R1_val_1.fq.gz	0
Molossus molossus circovirus 2	DZY01_host_removed_R1_val_1.fq.gz	0
Dragonfly associated cyclovirus 4	DZY01_host_removed_R1_val_1.fq.gz	0
Circoviridae 10 LDMD-2013	DZY01_host_removed_R1_val_1.fq.gz	0
Circoviridae 16 LDMD-2013	DZY01_host_removed_R1_val_1.fq.gz	0
Circoviridae 19 LDMD-2013	DZY01_host_removed_R1_val_1.fq.gz	0
Circoviridae 2 LDMD-2013	DZY01_host_removed_R1_val_1.fq.gz	0
Circoviridae LDMD-2013a	DZY01_host_removed_R1_val_1.fq.gz	0
Circoviridae LDMD-2013b	DZY01_host_removed_R1_val_1.fq.gz	43
Avon-Heathcote Estuary associated circular virus 22	DZY01_host_removed_R1_val_1.fq.gz	0
Avon-Heathcote Estuary associated circular virus 23	DZY01_host_removed_R1_val_1.fq.gz	0
Avon-Heathcote Estuary associated circular virus 26	DZY01_host_removed_R1_val_1.fq.gz	0
Avon-Heathcote Estuary associated circular virus 3	DZY01_host_removed_R1_val_1.fq.gz	113
Calanoida sp. copepod associated circular virus	DZY01_host_removed_R1_val_1.fq.gz	0
Circovirus-like genome DCCV-1	DZY01_host_removed_R1_val_1.fq.gz	0
Circovirus-like genome DCCV-13	DZY01_host_removed_R1_val_1.fq.gz	0
Circovirus-like genome DCCV-2	DZY01_host_removed_R1_val_1.fq.gz	0
Circovirus-like genome DCCV-6	DZY01_host_removed_R1_val_1.fq.gz	0
Circovirus-like genome DCCV-7	DZY01_host_removed_R1_val_1.fq.gz	43
Circovirus-like genome DHCV-1	DZY01_host_removed_R1_val_1.fq.gz	78
Circovirus-like genome DHCV-2	DZY01_host_removed_R1_val_1.fq.gz	103
Farfantepenaeus duorarum pink shrimp associated circular virus	DZY01_host_removed_R1_val_1.fq.gz	0
Fiddler Crab associated circular virus	DZY01_host_removed_R1_val_1.fq.gz	0
Human fecal virus Jorvi3	DZY01_host_removed_R1_val_1.fq.gz	42
Marine snail associated circular virus	DZY01_host_removed_R1_val_1.fq.gz	0
Palaemonetes intermedius brackish grass shrimp associated circular virus	DZY01_host_removed_R1_val_1.fq.gz	0
Palaemonetes kadiakensis Mississippi grass shrimp associated circular virus	DZY01_host_removed_R1_val_1.fq.gz	64
Pleurochrysis carterae circular virus	DZY01_host_removed_R1_val_1.fq.gz	0
Faba bean yellow leaf virus	DZY01_host_removed_R1_val_1.fq.gz	0
Sophora yellow stunt virus	DZY01_host_removed_R1_val_1.fq.gz	42
Gemycircularvirus furse1	DZY01_host_removed_R1_val_1.fq.gz	0
Gemykibivirus sewopo1	DZY01_host_removed_R1_val_1.fq.gz	0
Gemykrogvirus carib1	DZY01_host_removed_R1_val_1.fq.gz	0
Gemykrogvirus sewopo1	DZY01_host_removed_R1_val_1.fq.gz	0
Lymantria xylina nucleopolyhedrovirus	DZY01_host_removed_R1_val_1.fq.gz	0
Neodiprion sertifer nucleopolyhedrovirus	DZY01_host_removed_R1_val_1.fq.gz	0
Heliothis zea nudivirus	DZY01_host_removed_R1_val_1.fq.gz	0
Cotesia glomerata bracovirus	DZY01_host_removed_R1_val_1.fq.gz	0
Cucumber green mottle mosaic virus	DZY01_host_removed_R1_val_1.fq.gz	0
Tobacco mild green mosaic virus	DZY01_host_removed_R1_val_1.fq.gz	0
Human picobirnavirus	DZY01_host_removed_R1_val_1.fq.gz	0
Chicken picobirnavirus	DZY01_host_removed_R1_val_1.fq.gz	0
Otarine picobirnavirus	DZY01_host_removed_R1_val_1.fq.gz	0
Picobirnavirus green monkey/KNA/2015	DZY01_host_removed_R1_val_1.fq.gz	0
Picobirnavirus sp.	DZY01_host_removed_R1_val_1.fq.gz	0
Ugandan cassava brown streak virus	DZY01_host_removed_R1_val_1.fq.gz	0
Euphorbia ringspot virus	DZY01_host_removed_R1_val_1.fq.gz	0
Capuchin monkey hepatitis B virus	DZY01_host_removed_R1_val_1.fq.gz	0
Hepatitis B virus	DZY01_host_removed_R1_val_1.fq.gz	0
Soybean chlorotic mottle virus	DZY01_host_removed_R1_val_1.fq.gz	0
Trichoplusia ni TED virus	DZY01_host_removed_R1_val_1.fq.gz	0
Cladosporium fulvum T-1 virus	DZY01_host_removed_R1_val_1.fq.gz	0
Squirrel monkey retrovirus	DZY01_host_removed_R1_val_1.fq.gz	0
Bovine retrovirus CH15	DZY01_host_removed_R1_val_1.fq.gz	0
Feline leukemia virus	DZY01_host_removed_R1_val_1.fq.gz	0
Harvey murine sarcoma virus	DZY01_host_removed_R1_val_1.fq.gz	0
Murine leukemia virus	DZY01_host_removed_R1_val_1.fq.gz	0
Reticuloendotheliosis virus	DZY01_host_removed_R1_val_1.fq.gz	0
Baboon endogenous virus	DZY01_host_removed_R1_val_1.fq.gz	0
Feline immunodeficiency virus	DZY01_host_removed_R1_val_1.fq.gz	0
Atlantic salmon swim bladder sarcoma virus	DZY01_host_removed_R1_val_1.fq.gz	0
Changjiang narna-like virus 2	DZY01_host_removed_R1_val_1.fq.gz	0
Changjiang tombus-like virus 21	DZY01_host_removed_R1_val_1.fq.gz	0
Wenzhou tombus-like virus 16	DZY01_host_removed_R1_val_1.fq.gz	0
Acyrthosiphon pisum virus	DZY01_host_removed_R1_val_1.fq.gz	0
Sewage-associated circular DNA molecule-3	DZY01_host_removed_R1_val_1.fq.gz	44
Ctenophore-associated circular genome 4	DZY01_host_removed_R1_val_1.fq.gz	0
Hyperthermophilic Archaeal Virus 2	DZY01_host_removed_R1_val_1.fq.gz	0
Mycoplasma phage phiMFV1	DZY01_host_removed_R1_val_1.fq.gz	0
Chicken stool-associated circular virus	DZY01_host_removed_R1_val_1.fq.gz	0
Chimeric virus 14	DZY01_host_removed_R1_val_1.fq.gz	0
Deer faeces associated circular DNA virus 1	DZY01_host_removed_R1_val_1.fq.gz	0
Duck faeces associated circular DNA virus 1	DZY01_host_removed_R1_val_1.fq.gz	0
Kaumoebavirus	DZY01_host_removed_R1_val_1.fq.gz	63
Lake Sarah-associated circular molecule 10	DZY01_host_removed_R1_val_1.fq.gz	0
Lake Sarah-associated circular molecule 3	DZY01_host_removed_R1_val_1.fq.gz	0
Lake Sarah-associated circular molecule 6	DZY01_host_removed_R1_val_1.fq.gz	0
Lake Sarah-associated circular molecule 8	DZY01_host_removed_R1_val_1.fq.gz	0
Lake Sarah-associated circular molecule 9	DZY01_host_removed_R1_val_1.fq.gz	48
Lake Sarah-associated circular virus-1	DZY01_host_removed_R1_val_1.fq.gz	0
Lake Sarah-associated circular virus-14	DZY01_host_removed_R1_val_1.fq.gz	100
Lake Sarah-associated circular virus-19	DZY01_host_removed_R1_val_1.fq.gz	0
Lake Sarah-associated circular virus-2	DZY01_host_removed_R1_val_1.fq.gz	0
Lake Sarah-associated circular virus-23	DZY01_host_removed_R1_val_1.fq.gz	0
Lake Sarah-associated circular virus-27	DZY01_host_removed_R1_val_1.fq.gz	0
Lake Sarah-associated circular virus-28	DZY01_host_removed_R1_val_1.fq.gz	101
Lake Sarah-associated circular virus-29	DZY01_host_removed_R1_val_1.fq.gz	62
Lake Sarah-associated circular virus-30	DZY01_host_removed_R1_val_1.fq.gz	82
Lake Sarah-associated circular virus-31	DZY01_host_removed_R1_val_1.fq.gz	0
Lake Sarah-associated circular virus-35	DZY01_host_removed_R1_val_1.fq.gz	0
Lake Sarah-associated circular virus-38	DZY01_host_removed_R1_val_1.fq.gz	0
Lake Sarah-associated circular virus-39	DZY01_host_removed_R1_val_1.fq.gz	0
Lake Sarah-associated circular virus-44	DZY01_host_removed_R1_val_1.fq.gz	0
Lake Sarah-associated circular virus-45	DZY01_host_removed_R1_val_1.fq.gz	0
Lake Sarah-associated circular virus-49	DZY01_host_removed_R1_val_1.fq.gz	43
Lake Sarah-associated circular virus-5	DZY01_host_removed_R1_val_1.fq.gz	0
Lake Sarah-associated circular virus-7	DZY01_host_removed_R1_val_1.fq.gz	88
Lake Sarah-associated circular virus-8	DZY01_host_removed_R1_val_1.fq.gz	0
Mollivirus sibericum	DZY01_host_removed_R1_val_1.fq.gz	0
Mosquito VEM virus SDRBAJ	DZY01_host_removed_R1_val_1.fq.gz	0
Pacmanvirus A23	DZY01_host_removed_R1_val_1.fq.gz	113
Phytophthora parasitica virus	DZY01_host_removed_R1_val_1.fq.gz	779
Sewage-associated circular DNA virus-11	DZY01_host_removed_R1_val_1.fq.gz	0
Sewage-associated circular DNA virus-13	DZY01_host_removed_R1_val_1.fq.gz	0
Arctopus echinatus-associated virus	DZY01_host_removed_R1_val_1.fq.gz	0
Holcus lanatus-associated virus	DZY01_host_removed_R1_val_1.fq.gz	0
Lolium perenne-associated virus	DZY01_host_removed_R1_val_1.fq.gz	0
Stipagrostis associaed virus	DZY01_host_removed_R1_val_1.fq.gz	0
Halovirus HCTV-2	DZY01_host_removed_R1_val_1.fq.gz	0
Halovirus HCTV-5	DZY01_host_removed_R1_val_1.fq.gz	0
Halovirus HHTV-2	DZY01_host_removed_R1_val_1.fq.gz	0
Halovirus HRTV-4	DZY01_host_removed_R1_val_1.fq.gz	0
Mycoplasma phage MAV1	DZY01_host_removed_R1_val_1.fq.gz	0
Phormidium phage MIS-PhV1A	DZY01_host_removed_R1_val_1.fq.gz	0
Salisaeta icosahedral phage 1	DZY01_host_removed_R1_val_1.fq.gz	67
Pandoravirus dulcis	DZY01_host_removed_R1_val_1.fq.gz	0
Pandoravirus inopinatum	DZY01_host_removed_R1_val_1.fq.gz	0
Pandoravirus macleodensis	DZY01_host_removed_R1_val_1.fq.gz	0
Pandoravirus neocaledonia	DZY01_host_removed_R1_val_1.fq.gz	0
Pandoravirus salinus	DZY01_host_removed_R1_val_1.fq.gz	0
Cedratvirus A11	DZY01_host_removed_R1_val_1.fq.gz	75
Pithovirus sibericum	DZY01_host_removed_R1_val_1.fq.gz	73
Cellulophaga phage phi48:2	DZY01_host_removed_R1_val_1.fq.gz	0
Circovirus-like genome CB-A	DZY01_host_removed_R1_val_1.fq.gz	0
Circovirus-like genome RW-A	DZY01_host_removed_R1_val_1.fq.gz	0
Circovirus-like genome RW-C	DZY01_host_removed_R1_val_1.fq.gz	0
Circovirus-like genome RW-E	DZY01_host_removed_R1_val_1.fq.gz	0
Golden silk orbweaver associated circular virus 1	DZY01_host_removed_R1_val_1.fq.gz	0
Fire ant associated circular virus 1	DZY01_host_removed_R1_val_1.fq.gz	0
Ctenophore-associated circular virus 2	DZY01_host_removed_R1_val_1.fq.gz	0
Dragonfly larvae associated circular virus-1	DZY01_host_removed_R1_val_1.fq.gz	0
Dragonfly larvae associated circular virus-10	DZY01_host_removed_R1_val_1.fq.gz	0
Dragonfly larvae associated circular virus-2	DZY01_host_removed_R1_val_1.fq.gz	0
Dragonfly larvae associated circular virus-3	DZY01_host_removed_R1_val_1.fq.gz	0
Dragonfly larvae associated circular virus-4	DZY01_host_removed_R1_val_1.fq.gz	124
Dragonfly-associated microphage 1	DZY01_host_removed_R1_val_1.fq.gz	51
False black widow spider associated circular virus 1	DZY01_host_removed_R1_val_1.fq.gz	0
Giant house spider associated circular virus 3	DZY01_host_removed_R1_val_1.fq.gz	85
McMurdo Ice Shelf pond-associated circular DNA virus-1	DZY01_host_removed_R1_val_1.fq.gz	0
McMurdo Ice Shelf pond-associated circular DNA virus-2	DZY01_host_removed_R1_val_1.fq.gz	0
McMurdo Ice Shelf pond-associated circular DNA virus-3	DZY01_host_removed_R1_val_1.fq.gz	0
McMurdo Ice Shelf pond-associated circular DNA virus-5	DZY01_host_removed_R1_val_1.fq.gz	0
Nepavirus	DZY01_host_removed_R1_val_1.fq.gz	0
Odonata-associated circular virus-11	DZY01_host_removed_R1_val_1.fq.gz	0
Odonata-associated circular virus-13	DZY01_host_removed_R1_val_1.fq.gz	0
Odonata-associated circular virus-14	DZY01_host_removed_R1_val_1.fq.gz	0
Odonata-associated circular virus-15	DZY01_host_removed_R1_val_1.fq.gz	45
Odonata-associated circular virus-18	DZY01_host_removed_R1_val_1.fq.gz	0
Odonata-associated circular virus-19	DZY01_host_removed_R1_val_1.fq.gz	0
Pimoid spider associated circular virus 2	DZY01_host_removed_R1_val_1.fq.gz	0
Sewage-associated circular DNA virus-15	DZY01_host_removed_R1_val_1.fq.gz	0
Sewage-associated circular DNA virus-16	DZY01_host_removed_R1_val_1.fq.gz	70
Sewage-associated circular DNA virus-17	DZY01_host_removed_R1_val_1.fq.gz	0
Sewage-associated circular DNA virus-18	DZY01_host_removed_R1_val_1.fq.gz	0
Sewage-associated circular DNA virus-19	DZY01_host_removed_R1_val_1.fq.gz	56
Sewage-associated circular DNA virus-21	DZY01_host_removed_R1_val_1.fq.gz	0
Sewage-associated circular DNA virus-24	DZY01_host_removed_R1_val_1.fq.gz	0
Sewage-associated circular DNA virus-27	DZY01_host_removed_R1_val_1.fq.gz	0
Sewage-associated circular DNA virus-29	DZY01_host_removed_R1_val_1.fq.gz	0
Sewage-associated circular DNA virus-30	DZY01_host_removed_R1_val_1.fq.gz	0
Sewage-associated circular DNA virus-32	DZY01_host_removed_R1_val_1.fq.gz	0
Sewage-associated circular DNA virus-33	DZY01_host_removed_R1_val_1.fq.gz	144
Sewage-associated circular DNA virus-37	DZY01_host_removed_R1_val_1.fq.gz	0
Woodlouse hunter spider associated circular virus 1	DZY01_host_removed_R1_val_1.fq.gz	92
Acanthocystis turfacea chlorella virus 1	DZY01_host_removed_R1_val_1.fq.gz	0
Paramecium bursaria Chlorella virus 1	DZY01_host_removed_R1_val_1.fq.gz	0
Paramecium bursaria Chlorella virus A1	DZY01_host_removed_R1_val_1.fq.gz	267
Paramecium bursaria Chlorella virus NY2A	DZY01_host_removed_R1_val_1.fq.gz	0
Only Syngen Nebraska virus 5	DZY01_host_removed_R1_val_1.fq.gz	373
Emiliania huxleyi virus 86	DZY01_host_removed_R1_val_1.fq.gz	0
Ectocarpus siliculosus virus 1	DZY01_host_removed_R1_val_1.fq.gz	0
Feldmannia irregularis virus a	DZY01_host_removed_R1_val_1.fq.gz	0
Micromonas pusilla virus SP1	DZY01_host_removed_R1_val_1.fq.gz	57
Bathycoccus sp. RCC1105 virus BpV	DZY01_host_removed_R1_val_1.fq.gz	66
Dishui lake phycodnavirus 1	DZY01_host_removed_R1_val_1.fq.gz	0
Micromonas pusilla virus 12T	DZY01_host_removed_R1_val_1.fq.gz	0
Micromonas sp. RCC1109 virus MpV1	DZY01_host_removed_R1_val_1.fq.gz	52
Ostreococcus lucimarinus virus 1	DZY01_host_removed_R1_val_1.fq.gz	0
Ostreococcus lucimarinus virus 2	DZY01_host_removed_R1_val_1.fq.gz	0
Ostreococcus lucimarinus virus 7	DZY01_host_removed_R1_val_1.fq.gz	0
Ostreococcus tauri virus 2	DZY01_host_removed_R1_val_1.fq.gz	0
Yellowstone lake phycodnavirus 1	DZY01_host_removed_R1_val_1.fq.gz	211
Yellowstone lake phycodnavirus 2	DZY01_host_removed_R1_val_1.fq.gz	123
Yellowstone lake phycodnavirus 3	DZY01_host_removed_R1_val_1.fq.gz	82
Phaeocystis globosa virus	DZY01_host_removed_R1_val_1.fq.gz	0
Heterosigma akashiwo virus 01	DZY01_host_removed_R1_val_1.fq.gz	308
Aureococcus anophagefferens virus	DZY01_host_removed_R1_val_1.fq.gz	80
Chrysochromulina ericina virus	DZY01_host_removed_R1_val_1.fq.gz	383
Orpheovirus IHUMI-LCC2	DZY01_host_removed_R1_val_1.fq.gz	526
Cafeteria roenbergensis virus	DZY01_host_removed_R1_val_1.fq.gz	593
Megavirus chiliensis	DZY01_host_removed_R1_val_1.fq.gz	162
Moumouvirus	DZY01_host_removed_R1_val_1.fq.gz	180
Yellowstone lake mimivirus	DZY01_host_removed_R1_val_1.fq.gz	83
Trichoplusia ni ascovirus 2c	DZY01_host_removed_R1_val_1.fq.gz	57
Diadromus pulchellus toursvirus	DZY01_host_removed_R1_val_1.fq.gz	64
Lymphocystis disease virus 2	DZY01_host_removed_R1_val_1.fq.gz	0
Lymphocystis disease virus Sa	DZY01_host_removed_R1_val_1.fq.gz	0
Infectious spleen and kidney necrosis virus	DZY01_host_removed_R1_val_1.fq.gz	0
Scale drop disease virus	DZY01_host_removed_R1_val_1.fq.gz	0
Singapore grouper iridovirus	DZY01_host_removed_R1_val_1.fq.gz	0
Invertebrate iridescent virus 31	DZY01_host_removed_R1_val_1.fq.gz	42
Invertebrate iridescent virus 6	DZY01_host_removed_R1_val_1.fq.gz	0
Brazilian marseillevirus	DZY01_host_removed_R1_val_1.fq.gz	0
Golden Marseillevirus	DZY01_host_removed_R1_val_1.fq.gz	0
Tokyovirus A1	DZY01_host_removed_R1_val_1.fq.gz	0
Tunisvirus	DZY01_host_removed_R1_val_1.fq.gz	0
African swine fever virus	DZY01_host_removed_R1_val_1.fq.gz	0
Canarypox virus	DZY01_host_removed_R1_val_1.fq.gz	0
Pigeonpox virus	DZY01_host_removed_R1_val_1.fq.gz	0
Turkeypox virus	DZY01_host_removed_R1_val_1.fq.gz	0
Cotia virus	DZY01_host_removed_R1_val_1.fq.gz	0
Salmon gillpox virus	DZY01_host_removed_R1_val_1.fq.gz	0
BeAn 58058 virus	DZY01_host_removed_R1_val_1.fq.gz	354
Eptesipox virus	DZY01_host_removed_R1_val_1.fq.gz	0
Anomala cuprea entomopoxvirus	DZY01_host_removed_R1_val_1.fq.gz	59
Amsacta moorei entomopoxvirus	DZY01_host_removed_R1_val_1.fq.gz	0
Diachasmimorpha entomopoxvirus	DZY01_host_removed_R1_val_1.fq.gz	0
Yellowstone Lake virophage 5	DZY01_host_removed_R1_val_1.fq.gz	0
Yellowstone Lake virophage 6	DZY01_host_removed_R1_val_1.fq.gz	0
Yellowstone Lake virophage 7	DZY01_host_removed_R1_val_1.fq.gz	0
Paulavirus viph1020o	DZY01_host_removed_R1_val_1.fq.gz	0
Haloarcula hispanica icosahedral virus 2	DZY01_host_removed_R1_val_1.fq.gz	0
Thermus virus P23-77	DZY01_host_removed_R1_val_1.fq.gz	0
Alphalipothrixvirus SBFV2	DZY02_host_removed_R1_val_1.fq.gz	0
Alphalipothrixvirus SFV1	DZY02_host_removed_R1_val_1.fq.gz	0
Torque teno chlorocebus virus 1	DZY02_host_removed_R1_val_1.fq.gz	0
Torque teno chlorocebus virus 2	DZY02_host_removed_R1_val_1.fq.gz	113
Torque teno virus 10	DZY02_host_removed_R1_val_1.fq.gz	229
Torque teno virus 11	DZY02_host_removed_R1_val_1.fq.gz	518
Torque teno virus 12	DZY02_host_removed_R1_val_1.fq.gz	220
Torque teno virus 14	DZY02_host_removed_R1_val_1.fq.gz	277
Torque teno virus 15	DZY02_host_removed_R1_val_1.fq.gz	327
Torque teno virus 16	DZY02_host_removed_R1_val_1.fq.gz	2093
Torque teno virus 19	DZY02_host_removed_R1_val_1.fq.gz	107
Torque teno virus 2	DZY02_host_removed_R1_val_1.fq.gz	66
Torque teno virus 20	DZY02_host_removed_R1_val_1.fq.gz	794
Torque teno virus 21	DZY02_host_removed_R1_val_1.fq.gz	131
Torque teno virus 23	DZY02_host_removed_R1_val_1.fq.gz	540
Torque teno virus 24	DZY02_host_removed_R1_val_1.fq.gz	1713
Torque teno virus 25	DZY02_host_removed_R1_val_1.fq.gz	0
Torque teno virus 26	DZY02_host_removed_R1_val_1.fq.gz	0
Torque teno virus 27	DZY02_host_removed_R1_val_1.fq.gz	243
Torque teno virus 28	DZY02_host_removed_R1_val_1.fq.gz	82
Torque teno virus 29	DZY02_host_removed_R1_val_1.fq.gz	222
Torque teno virus 3	DZY02_host_removed_R1_val_1.fq.gz	885
Torque teno virus 4	DZY02_host_removed_R1_val_1.fq.gz	0
Torque teno virus 5	DZY02_host_removed_R1_val_1.fq.gz	683
Torque teno virus 6	DZY02_host_removed_R1_val_1.fq.gz	0
Torque teno virus 7	DZY02_host_removed_R1_val_1.fq.gz	66
Torque teno virus 8	DZY02_host_removed_R1_val_1.fq.gz	0
Torque teno mini virus 1	DZY02_host_removed_R1_val_1.fq.gz	253
Torque teno mini virus 10	DZY02_host_removed_R1_val_1.fq.gz	399
Torque teno mini virus 11	DZY02_host_removed_R1_val_1.fq.gz	110
Torque teno mini virus 12	DZY02_host_removed_R1_val_1.fq.gz	0
Torque teno mini virus 16	DZY02_host_removed_R1_val_1.fq.gz	0
Torque teno mini virus 18	DZY02_host_removed_R1_val_1.fq.gz	120
Torque teno mini virus 2	DZY02_host_removed_R1_val_1.fq.gz	295
Torque teno mini virus 27	DZY02_host_removed_R1_val_1.fq.gz	0
Torque teno mini virus 3	DZY02_host_removed_R1_val_1.fq.gz	70
Torque teno mini virus 4	DZY02_host_removed_R1_val_1.fq.gz	58
Torque teno mini virus 5	DZY02_host_removed_R1_val_1.fq.gz	55
Torque teno mini virus 6	DZY02_host_removed_R1_val_1.fq.gz	0
Torque teno mini virus 7	DZY02_host_removed_R1_val_1.fq.gz	0
Torque teno mini virus 8	DZY02_host_removed_R1_val_1.fq.gz	0
Torque teno mini virus 9	DZY02_host_removed_R1_val_1.fq.gz	0
TTV-like mini virus	DZY02_host_removed_R1_val_1.fq.gz	0
Torque teno midi virus 1	DZY02_host_removed_R1_val_1.fq.gz	0
Torque teno midi virus 10	DZY02_host_removed_R1_val_1.fq.gz	129
Torque teno midi virus 11	DZY02_host_removed_R1_val_1.fq.gz	352
Torque teno midi virus 12	DZY02_host_removed_R1_val_1.fq.gz	0
Torque teno midi virus 13	DZY02_host_removed_R1_val_1.fq.gz	108
Torque teno midi virus 14	DZY02_host_removed_R1_val_1.fq.gz	292
Torque teno midi virus 15	DZY02_host_removed_R1_val_1.fq.gz	0
Torque teno midi virus 2	DZY02_host_removed_R1_val_1.fq.gz	274
Torque teno midi virus 3	DZY02_host_removed_R1_val_1.fq.gz	94
Torque teno midi virus 4	DZY02_host_removed_R1_val_1.fq.gz	116
Torque teno midi virus 5	DZY02_host_removed_R1_val_1.fq.gz	142
Torque teno midi virus 6	DZY02_host_removed_R1_val_1.fq.gz	0
Torque teno midi virus 7	DZY02_host_removed_R1_val_1.fq.gz	211
Torque teno midi virus 8	DZY02_host_removed_R1_val_1.fq.gz	60
Torque teno midi virus 9	DZY02_host_removed_R1_val_1.fq.gz	0
Torque teno hominid virus 1	DZY02_host_removed_R1_val_1.fq.gz	0
Small anellovirus	DZY02_host_removed_R1_val_1.fq.gz	56
Acidianus two-tailed virus	DZY02_host_removed_R1_val_1.fq.gz	0
Sulfolobus monocaudavirus SMV2	DZY02_host_removed_R1_val_1.fq.gz	0
Anguillid herpesvirus 1	DZY02_host_removed_R1_val_1.fq.gz	0
Monodontid alphaherpesvirus 1	DZY02_host_removed_R1_val_1.fq.gz	0
Human gammaherpesvirus 4	DZY02_host_removed_R1_val_1.fq.gz	0
Macacine gammaherpesvirus 10	DZY02_host_removed_R1_val_1.fq.gz	0
Macacine gammaherpesvirus 4	DZY02_host_removed_R1_val_1.fq.gz	0
Equid gammaherpesvirus 2	DZY02_host_removed_R1_val_1.fq.gz	0
Felid gammaherpesvirus 1	DZY02_host_removed_R1_val_1.fq.gz	0
Phocid gammaherpesvirus 3	DZY02_host_removed_R1_val_1.fq.gz	0
Vibrio virus YC	DZY02_host_removed_R1_val_1.fq.gz	0
Vibrio virus Kuja	DZY02_host_removed_R1_val_1.fq.gz	0
Aeromonas virus A8-29	DZY02_host_removed_R1_val_1.fq.gz	0
Ralstonia phage RSP15	DZY02_host_removed_R1_val_1.fq.gz	0
Rhizobium phage vB_RleM_P10VF	DZY02_host_removed_R1_val_1.fq.gz	53
Sinorhizobium phage phiM9	DZY02_host_removed_R1_val_1.fq.gz	0
Vibrio virus VAP7	DZY02_host_removed_R1_val_1.fq.gz	0
Synechococcus virus SCBP42	DZY02_host_removed_R1_val_1.fq.gz	0
Ralstonia virus Anchaing	DZY02_host_removed_R1_val_1.fq.gz	0
Ashivirus S45C4	DZY02_host_removed_R1_val_1.fq.gz	0
Ayaqvirus S45C18	DZY02_host_removed_R1_val_1.fq.gz	0
Prochlorococcus virus SS120-1	DZY02_host_removed_R1_val_1.fq.gz	0
Acinetobacter virus Acibel007	DZY02_host_removed_R1_val_1.fq.gz	0
Acinetobacter virus Aci07	DZY02_host_removed_R1_val_1.fq.gz	0
Acinetobacter virus Petty	DZY02_host_removed_R1_val_1.fq.gz	0
Pseudomonas virus Bf7	DZY02_host_removed_R1_val_1.fq.gz	0
Escherichia virus J8-65	DZY02_host_removed_R1_val_1.fq.gz	0
Pseudomonas virus C171	DZY02_host_removed_R1_val_1.fq.gz	0
Pectobacterium virus PP90	DZY02_host_removed_R1_val_1.fq.gz	0
Escherichia virus PGT2	DZY02_host_removed_R1_val_1.fq.gz	0
Alteromonas virus H4-4	DZY02_host_removed_R1_val_1.fq.gz	0
Foussvirus S46C10	DZY02_host_removed_R1_val_1.fq.gz	0
Fussvirus S30C28	DZY02_host_removed_R1_val_1.fq.gz	0
Pectobacterium virus PP99	DZY02_host_removed_R1_val_1.fq.gz	0
Ralstonia virus DURPI	DZY02_host_removed_R1_val_1.fq.gz	0
Ralstonia virus RSB3	DZY02_host_removed_R1_val_1.fq.gz	0
Kawavirus SWcelC56	DZY02_host_removed_R1_val_1.fq.gz	0
Curvibacter virus P26059B	DZY02_host_removed_R1_val_1.fq.gz	68
Podovirus Lau218	DZY02_host_removed_R1_val_1.fq.gz	0
Synechococcus virus SCBP3	DZY02_host_removed_R1_val_1.fq.gz	0
Cronobacter virus DevCD23823	DZY02_host_removed_R1_val_1.fq.gz	0
Nohivirus S31C1	DZY02_host_removed_R1_val_1.fq.gz	0
Oinezvirus S37C6	DZY02_host_removed_R1_val_1.fq.gz	0
Ralstonia virus RSPI1	DZY02_host_removed_R1_val_1.fq.gz	0
Ralstonia virus RsoP1IDN	DZY02_host_removed_R1_val_1.fq.gz	0
Ralstonia virus RSJ2	DZY02_host_removed_R1_val_1.fq.gz	0
Ralstonia virus RSPII1	DZY02_host_removed_R1_val_1.fq.gz	0
Rhizobium virus RHEph01	DZY02_host_removed_R1_val_1.fq.gz	0
Mesorhizobium virus Lo5R7ANS	DZY02_host_removed_R1_val_1.fq.gz	0
Pelagibacter virus HTVC019P	DZY02_host_removed_R1_val_1.fq.gz	0
Caulobacter virus Percy	DZY02_host_removed_R1_val_1.fq.gz	0
Delftia virus IMEDE1	DZY02_host_removed_R1_val_1.fq.gz	0
Podivirus S05C243	DZY02_host_removed_R1_val_1.fq.gz	0
Synechococcus virus SB28	DZY02_host_removed_R1_val_1.fq.gz	0
Sphingomonas virus Scott	DZY02_host_removed_R1_val_1.fq.gz	0
Sieqvirus S42C7	DZY02_host_removed_R1_val_1.fq.gz	0
Stopalavirus S38C3	DZY02_host_removed_R1_val_1.fq.gz	0
Pseudomonas virus PhiPsa17	DZY02_host_removed_R1_val_1.fq.gz	0
Dickeya virus Ninurta	DZY02_host_removed_R1_val_1.fq.gz	0
Pseudomonas virus PPpW4	DZY02_host_removed_R1_val_1.fq.gz	0
Klebsiella virus K5	DZY02_host_removed_R1_val_1.fq.gz	0
Klebsiella virus K5-2	DZY02_host_removed_R1_val_1.fq.gz	0
Pseudomonas virus 3MF5	DZY02_host_removed_R1_val_1.fq.gz	0
Prochlorococcus virus NATL2A133	DZY02_host_removed_R1_val_1.fq.gz	0
Prochlorococcus virus PSSP7	DZY02_host_removed_R1_val_1.fq.gz	0
Synechococcus virus P60	DZY02_host_removed_R1_val_1.fq.gz	0
Synechococcus phage S-CBP1	DZY02_host_removed_R1_val_1.fq.gz	0
Pantoea virus Limezero	DZY02_host_removed_R1_val_1.fq.gz	0
Proteus virus Myduc	DZY02_host_removed_R1_val_1.fq.gz	0
Aeromonas virus pAh6C	DZY02_host_removed_R1_val_1.fq.gz	0
Vibrio virus phi3	DZY02_host_removed_R1_val_1.fq.gz	0
Vibrio virus pVp1	DZY02_host_removed_R1_val_1.fq.gz	0
Salmonella virus S124	DZY02_host_removed_R1_val_1.fq.gz	0
Salmonella virus Sw2	DZY02_host_removed_R1_val_1.fq.gz	0
Yersinia virus phiR201	DZY02_host_removed_R1_val_1.fq.gz	0
Escherichia virus AKFV33	DZY02_host_removed_R1_val_1.fq.gz	0
Escherichia virus HdH2	DZY02_host_removed_R1_val_1.fq.gz	0
Escherichia virus slur09	DZY02_host_removed_R1_val_1.fq.gz	0
Shigella virus SSP1	DZY02_host_removed_R1_val_1.fq.gz	0
Pectobacterium virus DUPPV	DZY02_host_removed_R1_val_1.fq.gz	0
Pectobacterium virus My1	DZY02_host_removed_R1_val_1.fq.gz	0
Vibrio virus PG07	DZY02_host_removed_R1_val_1.fq.gz	0
Aeromonas virus AhSzq1	DZY02_host_removed_R1_val_1.fq.gz	0
Aeromonas virus AhSzw1	DZY02_host_removed_R1_val_1.fq.gz	0
Escherichia virus DTL	DZY02_host_removed_R1_val_1.fq.gz	0
Enterobacter virus EcL1	DZY02_host_removed_R1_val_1.fq.gz	0
Escherichia virus E41c	DZY02_host_removed_R1_val_1.fq.gz	0
Shigella virus Sd1	DZY02_host_removed_R1_val_1.fq.gz	0
Pantoea virus AAS23	DZY02_host_removed_R1_val_1.fq.gz	0
uncultured Caudovirales phage	DZY02_host_removed_R1_val_1.fq.gz	0
Clostridium virus CPS1	DZY02_host_removed_R1_val_1.fq.gz	91
Clostridium virus susfortuna	DZY02_host_removed_R1_val_1.fq.gz	0
Bacillus virus Bobb	DZY02_host_removed_R1_val_1.fq.gz	0
Bacillus virus Spock	DZY02_host_removed_R1_val_1.fq.gz	0
Bacillus phage Phrodo	DZY02_host_removed_R1_val_1.fq.gz	0
Bacillus virus BCP82	DZY02_host_removed_R1_val_1.fq.gz	0
Bacillus virus Deepblue	DZY02_host_removed_R1_val_1.fq.gz	0
Bacillus virus JBP901	DZY02_host_removed_R1_val_1.fq.gz	0
Bacillus virus Eldridge	DZY02_host_removed_R1_val_1.fq.gz	0
Bacillus virus vBBmeMGoe8	DZY02_host_removed_R1_val_1.fq.gz	0
Bacillus virus BSP38	DZY02_host_removed_R1_val_1.fq.gz	0
Bacillus virus Mater	DZY02_host_removed_R1_val_1.fq.gz	0
Bacillus virus Moonbeam	DZY02_host_removed_R1_val_1.fq.gz	0
Bacillus virus NIT1	DZY02_host_removed_R1_val_1.fq.gz	0
Bacillus virus Shbh1	DZY02_host_removed_R1_val_1.fq.gz	0
Bacillus virus SIOphi	DZY02_host_removed_R1_val_1.fq.gz	0
Bacillus virus BCP78	DZY02_host_removed_R1_val_1.fq.gz	0
Bacillus virus TsarBomba	DZY02_host_removed_R1_val_1.fq.gz	0
Bacillus virus WPh	DZY02_host_removed_R1_val_1.fq.gz	0
Brochothrix virus A9	DZY02_host_removed_R1_val_1.fq.gz	0
Enterococcus virus ECP3	DZY02_host_removed_R1_val_1.fq.gz	0
Enterococcus virus EFP01	DZY02_host_removed_R1_val_1.fq.gz	0
Lactobacillus virus LfeInf	DZY02_host_removed_R1_val_1.fq.gz	0
Lactobacillus virus Lb338-1	DZY02_host_removed_R1_val_1.fq.gz	0
Lactobacillus virus LP65	DZY02_host_removed_R1_val_1.fq.gz	0
Bacillus virus CP51	DZY02_host_removed_R1_val_1.fq.gz	0
Bacillus phage SP-10	DZY02_host_removed_R1_val_1.fq.gz	0
Staphylococcus virus BS1	DZY02_host_removed_R1_val_1.fq.gz	0
Staphylococcus virus G1	DZY02_host_removed_R1_val_1.fq.gz	0
Staphylococcus virus JD7	DZY02_host_removed_R1_val_1.fq.gz	0
Staphylococcus virus Rodi	DZY02_host_removed_R1_val_1.fq.gz	0
Lactobacillus virus 521B	DZY02_host_removed_R1_val_1.fq.gz	0
Lactobacillus virus SAC12B	DZY02_host_removed_R1_val_1.fq.gz	0
Paenibacillus virus Lily	DZY02_host_removed_R1_val_1.fq.gz	0
Brevibacillus virus Abouo	DZY02_host_removed_R1_val_1.fq.gz	0
Synechococcus phage ACG-2014g	DZY02_host_removed_R1_val_1.fq.gz	0
Klebsiella virus RaK2	DZY02_host_removed_R1_val_1.fq.gz	0
Erwinia virus Alexandra	DZY02_host_removed_R1_val_1.fq.gz	0
Lactobacillus virus LBR48	DZY02_host_removed_R1_val_1.fq.gz	0
Synechococcus virus SCAM1	DZY02_host_removed_R1_val_1.fq.gz	0
Synechococcus virus SCBWM1	DZY02_host_removed_R1_val_1.fq.gz	86
Synechococcus virus AC2014fSyn7803C8	DZY02_host_removed_R1_val_1.fq.gz	0
Synechococcus virus STIM5	DZY02_host_removed_R1_val_1.fq.gz	0
Arthrobacter virus Abba	DZY02_host_removed_R1_val_1.fq.gz	4281
Pseudomonas virus PaBG	DZY02_host_removed_R1_val_1.fq.gz	88
Rheinheimera virus Barba19A	DZY02_host_removed_R1_val_1.fq.gz	0
Rheinheimera virus Barba21A	DZY02_host_removed_R1_val_1.fq.gz	0
Rheinheimera virus Barba8S	DZY02_host_removed_R1_val_1.fq.gz	0
Burkholderia virus BcepF1	DZY02_host_removed_R1_val_1.fq.gz	0
Burkholderia virus phiE255	DZY02_host_removed_R1_val_1.fq.gz	0
Bacillus virus BCD7	DZY02_host_removed_R1_val_1.fq.gz	52
Synechococcus virus Bellamy	DZY02_host_removed_R1_val_1.fq.gz	0
Synechococcus phage S-SM2	DZY02_host_removed_R1_val_1.fq.gz	79
Gordonia virus GMA6	DZY02_host_removed_R1_val_1.fq.gz	0
Aeromonas virus 31	DZY02_host_removed_R1_val_1.fq.gz	0
Mycobacterium virus Bxz1	DZY02_host_removed_R1_val_1.fq.gz	0
Mycobacterium phage Tonenili	DZY02_host_removed_R1_val_1.fq.gz	0
Streptomyces virus BRock	DZY02_host_removed_R1_val_1.fq.gz	194
Salmonella virus SEN34	DZY02_host_removed_R1_val_1.fq.gz	0
Acidovorax virus ACP17	DZY02_host_removed_R1_val_1.fq.gz	64
Pseudomonas virus pf16	DZY02_host_removed_R1_val_1.fq.gz	0
Ralstonia virus RSF1	DZY02_host_removed_R1_val_1.fq.gz	55
Ralstonia virus RSL2	DZY02_host_removed_R1_val_1.fq.gz	0
Clostridioides virus CDKM9	DZY02_host_removed_R1_val_1.fq.gz	0
Clostridioides virus phiCD505	DZY02_host_removed_R1_val_1.fq.gz	0
Synechococcus virus SWAM2	DZY02_host_removed_R1_val_1.fq.gz	0
Cronobacter phage CR5	DZY02_host_removed_R1_val_1.fq.gz	0
Bacillus virus G	DZY02_host_removed_R1_val_1.fq.gz	1313
Bacillus virus 125	DZY02_host_removed_R1_val_1.fq.gz	0
Pseudomonas virus EL	DZY02_host_removed_R1_val_1.fq.gz	0
Sinorhizobium virus N3	DZY02_host_removed_R1_val_1.fq.gz	80
Aeromonas virus CC2	DZY02_host_removed_R1_val_1.fq.gz	0
Aeromonas virus 65	DZY02_host_removed_R1_val_1.fq.gz	0
Serratia virus BF	DZY02_host_removed_R1_val_1.fq.gz	0
Yersinia virus Yen9-04	DZY02_host_removed_R1_val_1.fq.gz	109
Faecalibacterium virus Epona	DZY02_host_removed_R1_val_1.fq.gz	0
Erwinia virus EaH2	DZY02_host_removed_R1_val_1.fq.gz	0
Campylobacter virus CP21	DZY02_host_removed_R1_val_1.fq.gz	0
Campylobacter virus CP220	DZY02_host_removed_R1_val_1.fq.gz	0
Campylobacter virus IBB35	DZY02_host_removed_R1_val_1.fq.gz	0
Campylobacter virus CP30A	DZY02_host_removed_R1_val_1.fq.gz	0
Campylobacter virus Los1	DZY02_host_removed_R1_val_1.fq.gz	0
Prochlorococcus virus MED4-213	DZY02_host_removed_R1_val_1.fq.gz	0
Prochlorococcus phage P-HM1	DZY02_host_removed_R1_val_1.fq.gz	0
Prochlorococcus phage P-HM2	DZY02_host_removed_R1_val_1.fq.gz	0
Flavobacterium virus FCL2	DZY02_host_removed_R1_val_1.fq.gz	67
Flavobacterium virus FCV1	DZY02_host_removed_R1_val_1.fq.gz	0
Pseudomonas virus KIL4	DZY02_host_removed_R1_val_1.fq.gz	0
Microcystis virus Ma-LMM01	DZY02_host_removed_R1_val_1.fq.gz	0
Microcystis virus MVDC	DZY02_host_removed_R1_val_1.fq.gz	139
Edwardsiella virus GF2	DZY02_host_removed_R1_val_1.fq.gz	0
Vibrio phage 2TSL2019	DZY02_host_removed_R1_val_1.fq.gz	0
Escherichia virus Goslar	DZY02_host_removed_R1_val_1.fq.gz	60
Halomonas virus HAP1	DZY02_host_removed_R1_val_1.fq.gz	63
Vibrio virus VP882	DZY02_host_removed_R1_val_1.fq.gz	0
Lactobacillus virus Lb	DZY02_host_removed_R1_val_1.fq.gz	54
Erwinia virus EaH1	DZY02_host_removed_R1_val_1.fq.gz	0
Iodobacter virus PLPE	DZY02_host_removed_R1_val_1.fq.gz	75
Delftia virus PhiW14	DZY02_host_removed_R1_val_1.fq.gz	0
Klebsiella virus JD001	DZY02_host_removed_R1_val_1.fq.gz	0
Klebsiella virus KpV52	DZY02_host_removed_R1_val_1.fq.gz	0
Klebsiella virus KpV80	DZY02_host_removed_R1_val_1.fq.gz	0
Escherichia virus CVM10	DZY02_host_removed_R1_val_1.fq.gz	0
Escherichia virus ep3	DZY02_host_removed_R1_val_1.fq.gz	0
Enterobacter phage Arya	DZY02_host_removed_R1_val_1.fq.gz	0
Synechococcus virus SCAM9	DZY02_host_removed_R1_val_1.fq.gz	0
Synechococcus virus S-PRM1	DZY02_host_removed_R1_val_1.fq.gz	0
Arthrobacter virus ArV1	DZY02_host_removed_R1_val_1.fq.gz	0
Arthrobacter virus Colucci	DZY02_host_removed_R1_val_1.fq.gz	0
Tenacibaculum virus pT24	DZY02_host_removed_R1_val_1.fq.gz	0
Panteoa virus Kyle	DZY02_host_removed_R1_val_1.fq.gz	0
Prochlorococcus virus PTIM40	DZY02_host_removed_R1_val_1.fq.gz	0
Cyanophage P-RSM6	DZY02_host_removed_R1_val_1.fq.gz	0
Synechococcus phage S-WAM1	DZY02_host_removed_R1_val_1.fq.gz	0
Pantoea virus LIET2	DZY02_host_removed_R1_val_1.fq.gz	0
Synechococcus virus SSKS1	DZY02_host_removed_R1_val_1.fq.gz	116
Clostridioides virus phiCDHM19	DZY02_host_removed_R1_val_1.fq.gz	0
Clostridium virus phiCD119	DZY02_host_removed_R1_val_1.fq.gz	132
Erwinia phage vB_EamM_ChrisDB	DZY02_host_removed_R1_val_1.fq.gz	0
Arthrobacter virus BarretLemon	DZY02_host_removed_R1_val_1.fq.gz	0
Synechococcus virus SCAM7	DZY02_host_removed_R1_val_1.fq.gz	0
Stenotrophomonas virus Mendera	DZY02_host_removed_R1_val_1.fq.gz	0
Stenotrophomonas virus Moby	DZY02_host_removed_R1_val_1.fq.gz	0
Acinetobacter virus ME3	DZY02_host_removed_R1_val_1.fq.gz	57
Ralstonia virus RSL1	DZY02_host_removed_R1_val_1.fq.gz	88
Cronobacter virus GAP32	DZY02_host_removed_R1_val_1.fq.gz	0
Pectinobacterium virus CBB	DZY02_host_removed_R1_val_1.fq.gz	0
Serratia virus 2050HW	DZY02_host_removed_R1_val_1.fq.gz	0
Achromobacter virus Motura	DZY02_host_removed_R1_val_1.fq.gz	53
Alteromonas virus PT11-V22	DZY02_host_removed_R1_val_1.fq.gz	0
Halobacterium virus ChaoS9	DZY02_host_removed_R1_val_1.fq.gz	0
Halobacterium virus phiH	DZY02_host_removed_R1_val_1.fq.gz	0
Burkholderia virus Bcep1	DZY02_host_removed_R1_val_1.fq.gz	0
Xanthomonas phage KPhi1	DZY02_host_removed_R1_val_1.fq.gz	0
Xanthomonas virus phiXaf18	DZY02_host_removed_R1_val_1.fq.gz	0
Pseudomonas virus Ab03	DZY02_host_removed_R1_val_1.fq.gz	0
Pseudomonas virus PS24	DZY02_host_removed_R1_val_1.fq.gz	0
Synechococcus virus ACG2014bSyn7803C61	DZY02_host_removed_R1_val_1.fq.gz	0
Synechococcus virus SPM2	DZY02_host_removed_R1_val_1.fq.gz	0
Pseudomonas virus Noxifer	DZY02_host_removed_R1_val_1.fq.gz	0
Acinetobacter virus AB1	DZY02_host_removed_R1_val_1.fq.gz	0
Acinetobacter virus AbP2	DZY02_host_removed_R1_val_1.fq.gz	73
Acinetobacter virus AP22	DZY02_host_removed_R1_val_1.fq.gz	0
Acinetobacter phage YMC11/12/R2315	DZY02_host_removed_R1_val_1.fq.gz	0
Pseudomonas virus Psa374	DZY02_host_removed_R1_val_1.fq.gz	0
Pseudomonas virus VCM	DZY02_host_removed_R1_val_1.fq.gz	0
Erwinia virus M7	DZY02_host_removed_R1_val_1.fq.gz	0
Escherichia virus SUSP1	DZY02_host_removed_R1_val_1.fq.gz	0
Pseudomonas virus CAb1	DZY02_host_removed_R1_val_1.fq.gz	0
Pseudomonas virus PA10	DZY02_host_removed_R1_val_1.fq.gz	0
Pseudomonas virus PAKP1	DZY02_host_removed_R1_val_1.fq.gz	0
Pseudomonas virus phiMK	DZY02_host_removed_R1_val_1.fq.gz	0
Pseudomonas virus Zigelbrucke	DZY02_host_removed_R1_val_1.fq.gz	0
Prochlorococcus virus PSSM7	DZY02_host_removed_R1_val_1.fq.gz	0
Pseudomonas phage antinowhere	DZY02_host_removed_R1_val_1.fq.gz	0
Pectinobacterium virus PEAT2	DZY02_host_removed_R1_val_1.fq.gz	0
Aeromonas virus phiO18P	DZY02_host_removed_R1_val_1.fq.gz	0
Pseudoalteromonas virus C5a	DZY02_host_removed_R1_val_1.fq.gz	0
Escherichia virus 500465-1	DZY02_host_removed_R1_val_1.fq.gz	266
Klebsiella virus ST13OXA48phi12-1	DZY02_host_removed_R1_val_1.fq.gz	0
Burkholderia virus KS14	DZY02_host_removed_R1_val_1.fq.gz	0
Burkholderia phage FLC5	DZY02_host_removed_R1_val_1.fq.gz	0
Burkholderia phage Mana	DZY02_host_removed_R1_val_1.fq.gz	0
Burkholderia virus ST79	DZY02_host_removed_R1_val_1.fq.gz	0
Yersinia phage vB_YpM_22	DZY02_host_removed_R1_val_1.fq.gz	0
Stenotrophomonas virus Smp131	DZY02_host_removed_R1_val_1.fq.gz	0
Escherichia virus 503458	DZY02_host_removed_R1_val_1.fq.gz	82
Bacillus virus PM1	DZY02_host_removed_R1_val_1.fq.gz	0
Pseudomonas phage OBP	DZY02_host_removed_R1_val_1.fq.gz	0
Bordetella virus PHB04	DZY02_host_removed_R1_val_1.fq.gz	0
Escherichia virus ESCO5	DZY02_host_removed_R1_val_1.fq.gz	0
Escherichia phage nepoznato	DZY02_host_removed_R1_val_1.fq.gz	0
Escherichia phage ukendt	DZY02_host_removed_R1_val_1.fq.gz	0
Escherichia phage vB_EcoM-Ro121c4YLVW	DZY02_host_removed_R1_val_1.fq.gz	0
Pseudomonas phage 201phi2-1	DZY02_host_removed_R1_val_1.fq.gz	0
Pseudomonas phage PhiPA3	DZY02_host_removed_R1_val_1.fq.gz	0
Flavobacterium virus Pippi	DZY02_host_removed_R1_val_1.fq.gz	0
Pseudomonas virus PMW	DZY02_host_removed_R1_val_1.fq.gz	0
Aeromonas virus 2L372X	DZY02_host_removed_R1_val_1.fq.gz	0
Aeromonas virus 4L372D	DZY02_host_removed_R1_val_1.fq.gz	0
Aeromonas virus 4L372XY	DZY02_host_removed_R1_val_1.fq.gz	0
Agrobacterium virus Atuph07	DZY02_host_removed_R1_val_1.fq.gz	620
Escherichia virus P1	DZY02_host_removed_R1_val_1.fq.gz	0
Salmonella virus SJ46	DZY02_host_removed_R1_val_1.fq.gz	0
Ralstonia virus RP12	DZY02_host_removed_R1_val_1.fq.gz	0
Erwinia virus Risingsun	DZY02_host_removed_R1_val_1.fq.gz	0
Prochlorococcus virus PSSM3	DZY02_host_removed_R1_val_1.fq.gz	0
Prochlorococcus virus PSSM4	DZY02_host_removed_R1_val_1.fq.gz	0
Acinetobacter virus Aci01-1	DZY02_host_removed_R1_val_1.fq.gz	0
Acinetobacter virus Aci05	DZY02_host_removed_R1_val_1.fq.gz	0
Acinetobacter phage vB_AbaM_Acibel004	DZY02_host_removed_R1_val_1.fq.gz	0
Leptospira virus LE1	DZY02_host_removed_R1_val_1.fq.gz	0
Prochlorococcus virus PSSM2	DZY02_host_removed_R1_val_1.fq.gz	52
Dickeya virus JA29	DZY02_host_removed_R1_val_1.fq.gz	0
Burkholderia virus BcepSaruman	DZY02_host_removed_R1_val_1.fq.gz	0
Burkholderia virus BcepSauron	DZY02_host_removed_R1_val_1.fq.gz	0
Agrobacterium virus 7-7-1	DZY02_host_removed_R1_val_1.fq.gz	0
Pseudoalteromonas virus H101	DZY02_host_removed_R1_val_1.fq.gz	0
Clostridioides virus phiMMP04	DZY02_host_removed_R1_val_1.fq.gz	0
Tenacibaculum virus PTm1	DZY02_host_removed_R1_val_1.fq.gz	0
Bacillus virus 1	DZY02_host_removed_R1_val_1.fq.gz	0
Geobacillus virus GBSV1	DZY02_host_removed_R1_val_1.fq.gz	73
Pseudomonas virus tabernarius	DZY02_host_removed_R1_val_1.fq.gz	0
Bacillus phage AR9	DZY02_host_removed_R1_val_1.fq.gz	0
Synechococcus virus ST4	DZY02_host_removed_R1_val_1.fq.gz	0
Faecalibacterium virus Taranis	DZY02_host_removed_R1_val_1.fq.gz	0
Acinetobacter virus 133	DZY02_host_removed_R1_val_1.fq.gz	0
Escherichia virus VR26	DZY02_host_removed_R1_val_1.fq.gz	0
Escherichia virus VR7	DZY02_host_removed_R1_val_1.fq.gz	0
Salmonella virus S16	DZY02_host_removed_R1_val_1.fq.gz	0
Escherichia virus KFS-EC	DZY02_host_removed_R1_val_1.fq.gz	0
Citrobacter virus Margaery	DZY02_host_removed_R1_val_1.fq.gz	0
Escherichia virus RB16	DZY02_host_removed_R1_val_1.fq.gz	0
Vibrio virus nt1	DZY02_host_removed_R1_val_1.fq.gz	0
Klebsiella virus KP27	DZY02_host_removed_R1_val_1.fq.gz	0
Yersinia virus fPS-2	DZY02_host_removed_R1_val_1.fq.gz	0
Acinetobacter phage Ac42	DZY02_host_removed_R1_val_1.fq.gz	0
Aeromonas phage Ah1	DZY02_host_removed_R1_val_1.fq.gz	0
Aeromonas phage phiAS5	DZY02_host_removed_R1_val_1.fq.gz	0
Cronobacter phage S13	DZY02_host_removed_R1_val_1.fq.gz	0
Morganella phage vB_MmoM_MP1	DZY02_host_removed_R1_val_1.fq.gz	0
Proteus phage phiP4-3	DZY02_host_removed_R1_val_1.fq.gz	0
Pseudomonas phage PspYZU05	DZY02_host_removed_R1_val_1.fq.gz	0
Bacillus virus SP15	DZY02_host_removed_R1_val_1.fq.gz	271
Tetrasphaera virus TJE1	DZY02_host_removed_R1_val_1.fq.gz	60
Acinetobacter virus Acj9	DZY02_host_removed_R1_val_1.fq.gz	0
Acinetobacter virus Acj61	DZY02_host_removed_R1_val_1.fq.gz	0
Acinetobacter virus KARL1	DZY02_host_removed_R1_val_1.fq.gz	0
Achromobacter phage Mano	DZY02_host_removed_R1_val_1.fq.gz	0
Acinetobacter phage phiAC-1	DZY02_host_removed_R1_val_1.fq.gz	64
Acinetobacter phage YMC13/03/R2096	DZY02_host_removed_R1_val_1.fq.gz	0
Aeromonas phage 2_D05	DZY02_host_removed_R1_val_1.fq.gz	0
Aeromonas phage 4_D05	DZY02_host_removed_R1_val_1.fq.gz	0
Aggregatibacter phage S1249	DZY02_host_removed_R1_val_1.fq.gz	0
Aurantimonas phage AmM-1	DZY02_host_removed_R1_val_1.fq.gz	211
Bacillus phage 0305phi8-36	DZY02_host_removed_R1_val_1.fq.gz	214
Bdellovibrio phage phi1402	DZY02_host_removed_R1_val_1.fq.gz	0
Bdellovibrio phage phi1422	DZY02_host_removed_R1_val_1.fq.gz	99
Burkholderia phage BcepB1A	DZY02_host_removed_R1_val_1.fq.gz	0
Burkholderia phage Mica	DZY02_host_removed_R1_val_1.fq.gz	0
Caulobacter phage Cr30	DZY02_host_removed_R1_val_1.fq.gz	240
Clostridium phage phiCT453A	DZY02_host_removed_R1_val_1.fq.gz	0
Cyanophage S-RIM32	DZY02_host_removed_R1_val_1.fq.gz	0
Deep-sea thermophilic phage D6E	DZY02_host_removed_R1_val_1.fq.gz	0
Enterobacteria phage phiP27	DZY02_host_removed_R1_val_1.fq.gz	0
Enterobacteria phage SfI	DZY02_host_removed_R1_val_1.fq.gz	0
Enterobacteria phage SfV	DZY02_host_removed_R1_val_1.fq.gz	0
Erwinia phage phiEt88	DZY02_host_removed_R1_val_1.fq.gz	0
Flavobacterium phage vB_FspM_immuto_2-6A	DZY02_host_removed_R1_val_1.fq.gz	112
Gordonia phage Pupper	DZY02_host_removed_R1_val_1.fq.gz	91
Gordonia phage Skog	DZY02_host_removed_R1_val_1.fq.gz	0
Gordonia phage Stormageddon	DZY02_host_removed_R1_val_1.fq.gz	0
Haemophilus phage SuMu	DZY02_host_removed_R1_val_1.fq.gz	75
Halocynthia phage JM-2012	DZY02_host_removed_R1_val_1.fq.gz	0
Halovirus HGTV-1	DZY02_host_removed_R1_val_1.fq.gz	0
Lactobacillus phage KC5a	DZY02_host_removed_R1_val_1.fq.gz	163
Lactobacillus phage phiAQ113	DZY02_host_removed_R1_val_1.fq.gz	224
Lactobacillus prophage Lj771	DZY02_host_removed_R1_val_1.fq.gz	620
Mycobacterium phage Myrna	DZY02_host_removed_R1_val_1.fq.gz	0
Mycobacterium phage Phabba	DZY02_host_removed_R1_val_1.fq.gz	0
Pectobacterium bacteriophage PM2	DZY02_host_removed_R1_val_1.fq.gz	0
Pectobacterium phage ZF40	DZY02_host_removed_R1_val_1.fq.gz	0
Pelagibacter phage HTVC008M	DZY02_host_removed_R1_val_1.fq.gz	146
Prochlorococcus phage P-TIM68	DZY02_host_removed_R1_val_1.fq.gz	82
Pseudoalteromonas virus J2-1	DZY02_host_removed_R1_val_1.fq.gz	68
Pseudomonas phage Lu11	DZY02_host_removed_R1_val_1.fq.gz	0
Pseudomonas phage Persinger	DZY02_host_removed_R1_val_1.fq.gz	0
Pseudomonas phage PPpW-3	DZY02_host_removed_R1_val_1.fq.gz	0
Psychrobacter phage pOW20-A	DZY02_host_removed_R1_val_1.fq.gz	83
Ralstonia phage phiRSP	DZY02_host_removed_R1_val_1.fq.gz	0
Rhizobium phage RR1-A	DZY02_host_removed_R1_val_1.fq.gz	0
Rhizobium phage vB_RleM_PPF1	DZY02_host_removed_R1_val_1.fq.gz	0
Rhodococcus phage E3	DZY02_host_removed_R1_val_1.fq.gz	0
Rhodococcus phage Finch	DZY02_host_removed_R1_val_1.fq.gz	0
Rhodothermus phage RM378	DZY02_host_removed_R1_val_1.fq.gz	0
Salmonella phage 118970_sal3	DZY02_host_removed_R1_val_1.fq.gz	0
Shewanella sp. phage 1/4	DZY02_host_removed_R1_val_1.fq.gz	0
Shewanella sp. phage 1/40	DZY02_host_removed_R1_val_1.fq.gz	58
Shewanella sp. phage 1/41	DZY02_host_removed_R1_val_1.fq.gz	0
Shigella phage SfII	DZY02_host_removed_R1_val_1.fq.gz	82
Sphingomonas phage PAU	DZY02_host_removed_R1_val_1.fq.gz	52
Streptococcus phage EJ-1	DZY02_host_removed_R1_val_1.fq.gz	103
Synechococcus phage ACG-2014d	DZY02_host_removed_R1_val_1.fq.gz	0
Synechococcus phage ACG-2014h	DZY02_host_removed_R1_val_1.fq.gz	0
Synechococcus phage ACG-2014i	DZY02_host_removed_R1_val_1.fq.gz	0
Synechococcus phage metaG-MbCM1	DZY02_host_removed_R1_val_1.fq.gz	0
Synechococcus phage S-CAM22	DZY02_host_removed_R1_val_1.fq.gz	0
Synechococcus phage S-CRM01	DZY02_host_removed_R1_val_1.fq.gz	72
Synechococcus phage S-SSM5	DZY02_host_removed_R1_val_1.fq.gz	0
Synechococcus phage S-SSM7	DZY02_host_removed_R1_val_1.fq.gz	0
Thermus phage phi OH2	DZY02_host_removed_R1_val_1.fq.gz	0
Thermus phage TMA	DZY02_host_removed_R1_val_1.fq.gz	0
Vibrio phage 11895-B1	DZY02_host_removed_R1_val_1.fq.gz	0
Vibrio phage eugene 12A10	DZY02_host_removed_R1_val_1.fq.gz	0
Vibrio phage helene 12B3	DZY02_host_removed_R1_val_1.fq.gz	0
Vibrio phage henriette 12B8	DZY02_host_removed_R1_val_1.fq.gz	0
Vibrio phage martha 12B12	DZY02_host_removed_R1_val_1.fq.gz	0
Vibrio phage PWH3a-P1	DZY02_host_removed_R1_val_1.fq.gz	0
Vibrio phage qdvp001	DZY02_host_removed_R1_val_1.fq.gz	0
Vibrio phage vB_VchM-138	DZY02_host_removed_R1_val_1.fq.gz	0
Vibrio phage X29	DZY02_host_removed_R1_val_1.fq.gz	0
Yersinia phage phiR1-37	DZY02_host_removed_R1_val_1.fq.gz	0
Synechococcus virus SRIM44	DZY02_host_removed_R1_val_1.fq.gz	100
Escherichia virus Av05	DZY02_host_removed_R1_val_1.fq.gz	0
Cronobacter virus CR9	DZY02_host_removed_R1_val_1.fq.gz	0
Pectobacterium virus phiTE	DZY02_host_removed_R1_val_1.fq.gz	0
Erwinia virus Hena1	DZY02_host_removed_R1_val_1.fq.gz	0
Erwinia virus SNUABM01	DZY02_host_removed_R1_val_1.fq.gz	0
Escherichia virus 4MG	DZY02_host_removed_R1_val_1.fq.gz	0
Salmonella virus PVPSE1	DZY02_host_removed_R1_val_1.fq.gz	0
Escherichia phage VEcB	DZY02_host_removed_R1_val_1.fq.gz	0
Escherichia virus APECc02	DZY02_host_removed_R1_val_1.fq.gz	0
Escherichia virus FV3	DZY02_host_removed_R1_val_1.fq.gz	0
Vibrio virus MAR	DZY02_host_removed_R1_val_1.fq.gz	0
Vibrio virus VHML	DZY02_host_removed_R1_val_1.fq.gz	0
Erwinia virus Wellington	DZY02_host_removed_R1_val_1.fq.gz	0
Erwinia phage vB_EamM_Kwan	DZY02_host_removed_R1_val_1.fq.gz	0
Serratia phage X20	DZY02_host_removed_R1_val_1.fq.gz	0
Erwinia virus Yoloswag	DZY02_host_removed_R1_val_1.fq.gz	0
Arthrobacter virus Anjali	DZY02_host_removed_R1_val_1.fq.gz	0
Pseudomonas virus Bjorn	DZY02_host_removed_R1_val_1.fq.gz	0
Pseudomonas virus Ab22	DZY02_host_removed_R1_val_1.fq.gz	0
Pseudomonas phage DL54	DZY02_host_removed_R1_val_1.fq.gz	0
Ralstonia virus Gerry	DZY02_host_removed_R1_val_1.fq.gz	0
Ralstonia virus Heva	DZY02_host_removed_R1_val_1.fq.gz	0
Actinomyces virus Av1	DZY02_host_removed_R1_val_1.fq.gz	0
Microbacterium virus TinyTimothy	DZY02_host_removed_R1_val_1.fq.gz	0
Ralstonia virus Firinga	DZY02_host_removed_R1_val_1.fq.gz	0
Ralstonia virus RSK1	DZY02_host_removed_R1_val_1.fq.gz	92
Ralstonia virus GP4	DZY02_host_removed_R1_val_1.fq.gz	0
Escherichia virus C1302	DZY02_host_removed_R1_val_1.fq.gz	0
Pseudomonas virus F116	DZY02_host_removed_R1_val_1.fq.gz	0
Pseudomonas virus H66	DZY02_host_removed_R1_val_1.fq.gz	0
Arthrobacter virus Jasmine	DZY02_host_removed_R1_val_1.fq.gz	0
Edwardsiella virus KF1	DZY02_host_removed_R1_val_1.fq.gz	0
Pseudoalteromonas phage PH1	DZY02_host_removed_R1_val_1.fq.gz	0
Vibrio phage VPMS1	DZY02_host_removed_R1_val_1.fq.gz	0
Burkholderia virus KL4	DZY02_host_removed_R1_val_1.fq.gz	122
Pseudomonas virus KPP25	DZY02_host_removed_R1_val_1.fq.gz	0
Anabaena virus A4L	DZY02_host_removed_R1_val_1.fq.gz	0
Pseudomonas virus tf	DZY02_host_removed_R1_val_1.fq.gz	0
Escherichia virus ECB2	DZY02_host_removed_R1_val_1.fq.gz	0
Aeromonas virus 4-4572	DZY02_host_removed_R1_val_1.fq.gz	0
Klebsiella virus LASTA	DZY02_host_removed_R1_val_1.fq.gz	0
Klebsiella virus SopranoGao	DZY02_host_removed_R1_val_1.fq.gz	0
Escherichia virus HK620	DZY02_host_removed_R1_val_1.fq.gz	0
Salmonella virus SE1Spa	DZY02_host_removed_R1_val_1.fq.gz	0
Enterobacteria phage Sf101	DZY02_host_removed_R1_val_1.fq.gz	0
Salmonella phage UPF_BP1	DZY02_host_removed_R1_val_1.fq.gz	0
Salmonella phage vB_SemP_Emek	DZY02_host_removed_R1_val_1.fq.gz	128
Burkholderia virus Bcep22	DZY02_host_removed_R1_val_1.fq.gz	0
Burkholderia virus Bcepil02	DZY02_host_removed_R1_val_1.fq.gz	0
Burkholderia virus Bcepmigl	DZY02_host_removed_R1_val_1.fq.gz	0
Burkholderia virus DC1	DZY02_host_removed_R1_val_1.fq.gz	0
Myxococcus virus Mx8	DZY02_host_removed_R1_val_1.fq.gz	129
Bacillus virus Pascal	DZY02_host_removed_R1_val_1.fq.gz	0
Serratia virus Parlo	DZY02_host_removed_R1_val_1.fq.gz	0
Brucella virus Pr	DZY02_host_removed_R1_val_1.fq.gz	0
Brucella virus Tb	DZY02_host_removed_R1_val_1.fq.gz	0
Cronobacter virus 009	DZY02_host_removed_R1_val_1.fq.gz	0
Bordetella virus BPP1	DZY02_host_removed_R1_val_1.fq.gz	0
Burkholderia virus BcepC6B	DZY02_host_removed_R1_val_1.fq.gz	127
Helicobacter phage phiHP33	DZY02_host_removed_R1_val_1.fq.gz	0
Hamiltonella virus APSE1	DZY02_host_removed_R1_val_1.fq.gz	0
Escherichia virus 191	DZY02_host_removed_R1_val_1.fq.gz	0
Escherichia virus Min27	DZY02_host_removed_R1_val_1.fq.gz	0
Escherichia virus Skarpretter	DZY02_host_removed_R1_val_1.fq.gz	0
Escherichia virus Sortsne	DZY02_host_removed_R1_val_1.fq.gz	0
Enterobacter phage Tyrion	DZY02_host_removed_R1_val_1.fq.gz	111
Bacteroides phage crAss001	DZY02_host_removed_R1_val_1.fq.gz	0
Bacteroides phage DAC15	DZY02_host_removed_R1_val_1.fq.gz	0
Cellulophaga phage phi13:2	DZY02_host_removed_R1_val_1.fq.gz	0
Cellulophaga phage phi14:2	DZY02_host_removed_R1_val_1.fq.gz	99
Cellulophaga phage phi18:3	DZY02_host_removed_R1_val_1.fq.gz	57
Cellulophaga phage phi19:3	DZY02_host_removed_R1_val_1.fq.gz	0
Cellulophaga phage phi38:1	DZY02_host_removed_R1_val_1.fq.gz	0
Cellulophaga phage phi46:3	DZY02_host_removed_R1_val_1.fq.gz	0
crAssphage cr106_1	DZY02_host_removed_R1_val_1.fq.gz	0
crAssphage cr108_1	DZY02_host_removed_R1_val_1.fq.gz	0
crAssphage cr10_1	DZY02_host_removed_R1_val_1.fq.gz	0
crAssphage cr110_1	DZY02_host_removed_R1_val_1.fq.gz	0
crAssphage cr111_1	DZY02_host_removed_R1_val_1.fq.gz	0
crAssphage cr112_1	DZY02_host_removed_R1_val_1.fq.gz	0
crAssphage cr118_1	DZY02_host_removed_R1_val_1.fq.gz	0
crAssphage cr126_1	DZY02_host_removed_R1_val_1.fq.gz	0
crAssphage cr127_1	DZY02_host_removed_R1_val_1.fq.gz	0
crAssphage cr128_1	DZY02_host_removed_R1_val_1.fq.gz	102
[truncated: 33,089 more rows]

## Sheet: CT
	DZY02	DZY04	DZY05	DZY07	DZY16	DZY10	DZY11	DZY03	DZY18	DZY19	DZY21	DZY24		百分比
Siphoviridae	39976	16907	21964	24259	20420	19561	22297	19434	20778	20163	19857	20018	265634	0.365784
Myoviridae	3999	14860	16598	10737	15549	12560	13467	18102	16557	15880	15572	16995	170876	0.2353
Microviridae	2158	14154	9698	5371	6169	5707	8083	7531	8020	9143	8431	9047	93512	0.128768
Podoviridae	2538	4393	4160	2624	4827	2584	3951	5008	3924	4949	4726	5462	49146	0.0676752
Anelloviridae	3530	869	245	6937	1029	12434	4606	699	1345	1220	2556	0	35470	0.048843
Phycodnaviridae	491	2346	1884	2041	2582	1758	2063	2679	2881	2534	2225	2648	26132	0.0359844
Papillomaviridae	88	1750	135	3884	3939	1212	132	502	1084	59	358	94	13237	0.0182277
Zobellviridae	156	814	962	491	899	424	725	780	747	795	982	939	8714	0.0119994
Mimiviridae	143	624	497	767	775	583	852	800	977	807	854	727	8406	0.0115753
Autographiviridae	173	604	666	451	816	408	612	580	652	686	707	795	7150	0.00984572
Schitoviridae	146	516	739	434	671	410	585	714	504	735	672	786	6912	0.00951799
Herelleviridae	141	336	438	834	445	1109	546	835	409	518	510	522	6643	0.00914757
Circoviridae	90	507	603	360	449	400	631	520	692	748	654	637	6291	0.00866286
Picobirnaviridae	5232	0	0	0	0	0	0	0	0	0	0	0	5232	0.00720459
Parvoviridae	88	295	464	202	319	257	368	409	378	589	510	355	4234	0.00583032
Demerecviridae	60	330	413	189	302	224	242	331	298	412	482	400	3683	0.00507158
Ackermannviridae	51	359	233	159	314	137	234	263	310	328	263	261	2912	0.00400989
Poxviridae	179	215	115	161	139	198	348	204	154	182	279	122	2296	0.00316165
Herpesviridae	32	104	45	87	184	76	116	219	114	120	137	104	1338	0.00184246
Salasmaviridae	1087	26	19	46	0	36	11	0	0	12	18	5	1260	0.00173505
Iridoviridae	21	52	72	62	128	56	58	135	136	99	136	97	1052	0.00144863
Ascoviridae	17	101	85	28	84	34	72	37	124	73	82	98	835	0.00114981
Pithoviridae	13	62	76	62	102	26	86	77	82	61	19	78	744	0.00102451
Genomoviridae	8	37	100	39	30	28	54	35	91	83	68	64	637	0.000877164
Drexlerviridae	12	32	38	28	57	48	52	62	35	88	73	61	586	0.000806936
Marseilleviridae	0	59	36	39	16	40	35	20	67	41	69	46	468	0.000644447
Retroviridae	64	0	13	23	0	45	112	26	0	26	55	0	364	0.000501237
Chaseviridae	0	17	27	27	58	13	35	27	24	54	33	25	340	0.000468188
Virgaviridae	0	0	0	11	16	0	0	209	0	0	24	0	260	0.000358026
Inoviridae	0	0	10	11	18	26	75	0	14	13	0	25	192	0.000264389
Rountreeviridae	0	0	12	0	0	67	0	97	0	0	0	15	191	0.000263011
Tectiviridae	0	0	25	0	29	13	14	25	31	13	17	14	181	0.000249241
Nanoviridae	0	0	20	13	12	18	0	14	11	9	35	19	151	0.000207931
Geminiviridae	0	27	8	8	13	0	12	21	0	16	7	10	122	0.000167997
Lipothrixviridae	0	19	0	13	33	0	0	0	29	10	16	0	120	0.000165243
Bicaudaviridae	0	21	14	10	25	0	0	14	0	21	14	0	119	0.000163866
Lavidaviridae	0	13	13	0	17	0	17	17	0	0	14	21	112	0.000154227
Potyviridae	0	25	16	14	0	0	11	31	0	0	14	0	111	0.00015285
Baculoviridae	8	15	11	5	0	0	15	0	16	0	8	10	88	0.000121178
Guelinviridae	16	0	0	0	0	11	0	14	15	0	10	0	66	9.08836e-05
Hepadnaviridae	0	0	0	65	0	0	0	0	0	0	0	0	65	8.95065e-05
Autolykiviridae	0	0	0	0	16	14	0	9	0	0	14	0	53	7.29822e-05
Polydnaviridae	0	20	0	0	0	0	0	16	0	15	0	0	51	7.02282e-05
Caulimoviridae	0	0	40	0	0	0	0	0	0	0	0	0	40	5.50809e-05
Cruciviridae	0	0	0	12	13	0	0	0	0	15	0	0	40	5.50809e-05
Sphaerolipoviridae	0	0	0	0	0	0	0	21	0	0	0	17	38	5.23269e-05
Alloherpesviridae	0	0	0	13	22	0	0	0	0	0	0	0	35	4.81958e-05
Nudiviridae	0	0	0	0	0	0	0	0	18	0	16	0	34	4.68188e-05
Metaviridae	0	8	23	0	0	0	0	0	0	0	0	0	31	4.26877e-05
Paulinoviridae	0	0	0	0	0	0	0	0	0	0	0	0	0	0
Asfarviridae	0	0	0	0	0	0	0	0	0	0	0	0	0	0
													726204	1

## Sheet: 85-5UTR
First Sequence	Second Sequence	Identity Score
>DZY12_k141_2200	>DZY13_k141_20285	0.590909
>DZY12_k141_2200	>DZY13_k141_2802	0.663717
>DZY12_k141_2200	>DZY10_k141_3612	0.598291
>DZY12_k141_2200	>DZY13_k141_585	0.540816
>DZY12_k141_2200	>DZY09_k141_8590	0.54
>DZY12_k141_2200	>DZY10_k141_5955	0.568627
>DZY12_k141_2200	>DZY10_k141_1604	0.609524
>DZY12_k141_2200	>DZY10_k141_6152	0.564356
>DZY12_k141_2200	>DZY20_k141_10150	0.594595
>DZY12_k141_2200	>DZY20_k141_2907	0.627273
>DZY12_k141_2200	>DZY13_k141_9007	0.63964
>DZY12_k141_2200	>DZY13_k141_10100	0.627273
>DZY12_k141_2200	>DZY10_k141_4598	0.574257
>DZY12_k141_2200	>DZY10_k141_9938	0.621622
>DZY12_k141_2200	>DZY02_k141_11164	0.605505
>DZY12_k141_2200	>DZY13_k141_22932	0.630631
>DZY12_k141_2200	>DZY01_k141_4470	0.621622
>DZY12_k141_2200	>DZY10_k141_13985	0.625
>DZY12_k141_2200	>DZY13_k141_12059	0.607843
>DZY12_k141_2200	>DZY13_k141_1019	0.594059
>DZY12_k141_2200	>DZY10_k141_20416	0.621359
>DZY12_k141_2200	>DZY10_k141_6113	0.611111
>DZY12_k141_2200	>DZY12_k141_8727	0.584906
>DZY12_k141_2200	>DZY07_k141_13528	0.651376
>DZY12_k141_2200	>DZY07_k141_14707	0.591304
>DZY12_k141_2200	>DZY12_k141_7370	0.591304
>DZY12_k141_2200	>DZY20_k141_24039	0.636364
>DZY12_k141_2200	>DZY10_k141_22570	0.68932
>DZY12_k141_2200	>DZY08_k141_9787	0.630631
>DZY12_k141_2200	>DZY13_k141_4445	0.694737
>DZY12_k141_2200	>DZY12_k141_6424	0.577982
>DZY12_k141_2200	>DZY13_k141_9218	0.621359
>DZY12_k141_2200	>DZY20_k141_25781	0.55102
>DZY12_k141_2200	>DZY12_k141_2637	0.513761
>DZY12_k141_2200	>DZY13_k141_8223	0.552381
>DZY12_k141_2200	>DZY10_k141_5992	0.5
>DZY12_k141_2200	>DZY23_k141_6560	0.5
>DZY12_k141_2200	>DZY02_k141_11769	0.567308
>DZY12_k141_2200	>DZY09_k141_2223	0.513513
>DZY12_k141_2200	>DZY13_k141_5223	0.537634
>DZY12_k141_2200	>DZY01_k141_10625	0.52
>DZY12_k141_2200	>DZY07_k141_17340	0.537736
>DZY12_k141_2200	>DZY02_k141_10561	0.556604
>DZY12_k141_2200	>DZY12_k141_3437	0.57
>DZY12_k141_2200	>DZY13_k141_12287	0.57
>DZY12_k141_2200	>DZY13_k141_15676	0.530612
>DZY12_k141_2200	>DZY13_k141_7746	0.474138
>DZY12_k141_2200	>DZY10_k141_3970	0.470085
>DZY12_k141_2200	>DZY17_k141_13546	0.508333
>DZY12_k141_2200	>DZY07_k141_16627	0.57
>DZY12_k141_2200	>DZY12_k141_3252	0.58
>DZY12_k141_2200	>DZY07_k141_4145	0.56701
>DZY12_k141_2200	>DZY20_k141_23491	0.591398
>DZY12_k141_2200	>DZY17_k141_6212	0.55
>DZY12_k141_2200	>DZY02_k141_6796	0.478633
>DZY12_k141_2200	>DZY10_k141_21999	0.52381
>DZY12_k141_2200	>DZY13_k141_13037	0.685185
>DZY12_k141_2200	>DZY13_k141_19017	0.657407
>DZY12_k141_2200	>DZY13_k141_22537	0.612613
>DZY12_k141_2200	>DZY13_k141_2697	0.578947
>DZY12_k141_2200	>DZY12_k141_10145	0.630631
>DZY12_k141_2200	>DZY07_k141_5468	0.617391
>DZY12_k141_2200	>DZY01_k141_4921	0.64486
>DZY12_k141_2200	>DZY12_k141_12046	0.691589
>DZY12_k141_2200	>DZY01_k141_3406	0.663717
>DZY12_k141_2200	>DZY09_k141_3522	0.651786
>DZY12_k141_2200	>DZY22_k141_18209	0.580357
>DZY12_k141_2200	>DZY12_k141_6591	0.672897
>DZY12_k141_2200	>DZY12_k141_6964	0.681818
>DZY12_k141_2200	>DZY07_k141_15230	0.566667
>DZY12_k141_2200	>DZY20_k141_12777	0.595041
>DZY12_k141_2200	>DZY08_k141_19439	0.548781
>DZY12_k141_2200	>DZY13_k141_18835	0.515789
>DZY12_k141_2200	>DZY13_k141_10684	0.560976
>DZY12_k141_2200	>DZY13_k141_8815	0.451613
>DZY12_k141_2200	>DZY07_k141_4164	0.546392
>DZY12_k141_2200	>DZY07_k141_18843	0.513274
>DZY12_k141_2200	>DZY17_k141_12245	0.479339
>DZY12_k141_2200	>DZY13_k141_4763	0.491667
>DZY12_k141_2200	>DZY07_k141_14073	0.571429
>DZY12_k141_2200	>DZY12_k141_1341	0.567797
>DZY12_k141_2200	>DZY12_k141_11473	0.536
>DZY12_k141_2200	>DZY02_k141_6057	0.580645
>DZY12_k141_2200	>DZY13_k141_4939	0.623762
>DZY13_k141_20285	>DZY13_k141_2802	0.633929
>DZY13_k141_20285	>DZY10_k141_3612	0.654545
>DZY13_k141_20285	>DZY13_k141_585	0.732673
>DZY13_k141_20285	>DZY09_k141_8590	0.728155
>DZY13_k141_20285	>DZY10_k141_5955	0.754545
>DZY13_k141_20285	>DZY10_k141_1604	0.754386
>DZY13_k141_20285	>DZY10_k141_6152	0.758929
>DZY13_k141_20285	>DZY20_k141_10150	0.73913
>DZY13_k141_20285	>DZY20_k141_2907	0.782609
>DZY13_k141_20285	>DZY13_k141_9007	0.765217
>DZY13_k141_20285	>DZY13_k141_10100	0.773913
>DZY13_k141_20285	>DZY10_k141_4598	0.754902
>DZY13_k141_20285	>DZY10_k141_9938	0.763158
>DZY13_k141_20285	>DZY02_k141_11164	0.721739
>DZY13_k141_20285	>DZY13_k141_22932	0.706897
>DZY13_k141_20285	>DZY01_k141_4470	0.754386
>DZY13_k141_20285	>DZY10_k141_13985	0.756522
>DZY13_k141_20285	>DZY13_k141_12059	0.75
>DZY13_k141_20285	>DZY13_k141_1019	0.75
>DZY13_k141_20285	>DZY10_k141_20416	0.752212
>DZY13_k141_20285	>DZY10_k141_6113	0.713044
>DZY13_k141_20285	>DZY12_k141_8727	0.707547
>DZY13_k141_20285	>DZY07_k141_13528	0.686956
>DZY13_k141_20285	>DZY07_k141_14707	0.652174
>DZY13_k141_20285	>DZY12_k141_7370	0.652174
>DZY13_k141_20285	>DZY20_k141_24039	0.710526
>DZY13_k141_20285	>DZY10_k141_22570	0.690265
>DZY13_k141_20285	>DZY08_k141_9787	0.704348
>DZY13_k141_20285	>DZY13_k141_4445	0.68
>DZY13_k141_20285	>DZY12_k141_6424	0.612613
>DZY13_k141_20285	>DZY13_k141_9218	0.684211
>DZY13_k141_20285	>DZY20_k141_25781	0.6125
>DZY13_k141_20285	>DZY12_k141_2637	0.6
>DZY13_k141_20285	>DZY13_k141_8223	0.61
>DZY13_k141_20285	>DZY10_k141_5992	0.6
>DZY13_k141_20285	>DZY23_k141_6560	0.6
>DZY13_k141_20285	>DZY02_k141_11769	0.608247
>DZY13_k141_20285	>DZY09_k141_2223	0.635417
>DZY13_k141_20285	>DZY13_k141_5223	0.61
>DZY13_k141_20285	>DZY01_k141_10625	0.6
>DZY13_k141_20285	>DZY07_k141_17340	0.603604
>DZY13_k141_20285	>DZY02_k141_10561	0.54054
>DZY13_k141_20285	>DZY12_k141_3437	0.6
>DZY13_k141_20285	>DZY13_k141_12287	0.59
>DZY13_k141_20285	>DZY13_k141_15676	0.6
>DZY13_k141_20285	>DZY13_k141_7746	0.614583
>DZY13_k141_20285	>DZY10_k141_3970	0.614583
>DZY13_k141_20285	>DZY17_k141_13546	0.625
>DZY13_k141_20285	>DZY07_k141_16627	0.62
>DZY13_k141_20285	>DZY12_k141_3252	0.62
>DZY13_k141_20285	>DZY07_k141_4145	0.6125
>DZY13_k141_20285	>DZY20_k141_23491	0.614583
>DZY13_k141_20285	>DZY17_k141_6212	0.61
>DZY13_k141_20285	>DZY02_k141_6796	0.617021
>DZY13_k141_20285	>DZY10_k141_21999	0.608247
>DZY13_k141_20285	>DZY13_k141_13037	0.678261
>DZY13_k141_20285	>DZY13_k141_19017	0.660869
>DZY13_k141_20285	>DZY13_k141_22537	0.695652
>DZY13_k141_20285	>DZY13_k141_2697	0.72807
>DZY13_k141_20285	>DZY12_k141_10145	0.716814
>DZY13_k141_20285	>DZY07_k141_5468	0.686956
>DZY13_k141_20285	>DZY01_k141_4921	0.710526
>DZY13_k141_20285	>DZY12_k141_12046	0.721739
>DZY13_k141_20285	>DZY01_k141_3406	0.724138
>DZY13_k141_20285	>DZY09_k141_3522	0.692982
>DZY13_k141_20285	>DZY22_k141_18209	0.715517
>DZY13_k141_20285	>DZY12_k141_6591	0.686956
>DZY13_k141_20285	>DZY12_k141_6964	0.681034
>DZY13_k141_20285	>DZY07_k141_15230	0.64557
>DZY13_k141_20285	>DZY20_k141_12777	0.577586
>DZY13_k141_20285	>DZY08_k141_19439	0.511364
>DZY13_k141_20285	>DZY13_k141_18835	0.472527
>DZY13_k141_20285	>DZY13_k141_10684	0.431579
>DZY13_k141_20285	>DZY13_k141_8815	0.45283
>DZY13_k141_20285	>DZY07_k141_4164	0.536585
>DZY13_k141_20285	>DZY07_k141_18843	0.481482
>DZY13_k141_20285	>DZY17_k141_12245	0.50495
>DZY13_k141_20285	>DZY13_k141_4763	0.520408
>DZY13_k141_20285	>DZY07_k141_14073	0.545455
>DZY13_k141_20285	>DZY12_k141_1341	0.586207
>DZY13_k141_20285	>DZY12_k141_11473	0.62931
>DZY13_k141_20285	>DZY02_k141_6057	0.53
>DZY13_k141_20285	>DZY13_k141_4939	0.557895
>DZY13_k141_2802	>DZY10_k141_3612	0.803798
>DZY13_k141_2802	>DZY13_k141_585	0.795918
>DZY13_k141_2802	>DZY09_k141_8590	0.732673
>DZY13_k141_2802	>DZY10_k141_5955	0.768518
>DZY13_k141_2802	>DZY10_k141_1604	0.756757
>DZY13_k141_2802	>DZY10_k141_6152	0.763636
>DZY13_k141_2802	>DZY20_k141_10150	0.733813
>DZY13_k141_2802	>DZY20_k141_2907	0.727273
>DZY13_k141_2802	>DZY13_k141_9007	0.725
>DZY13_k141_2802	>DZY13_k141_10100	0.673333
>DZY13_k141_2802	>DZY10_k141_4598	0.711268
>DZY13_k141_2802	>DZY10_k141_9938	0.725
>DZY13_k141_2802	>DZY02_k141_11164	0.71875
>DZY13_k141_2802	>DZY13_k141_22932	0.712329
>DZY13_k141_2802	>DZY01_k141_4470	0.7375
>DZY13_k141_2802	>DZY10_k141_13985	0.776786
>DZY13_k141_2802	>DZY13_k141_12059	0.761468
>DZY13_k141_2802	>DZY13_k141_1019	0.75
>DZY13_k141_2802	>DZY10_k141_20416	0.779817
>DZY13_k141_2802	>DZY10_k141_6113	0.75
>DZY13_k141_2802	>DZY12_k141_8727	0.844156
>DZY13_k141_2802	>DZY07_k141_13528	0.8125
>DZY13_k141_2802	>DZY07_k141_14707	0.80625
>DZY13_k141_2802	>DZY12_k141_7370	0.829114
>DZY13_k141_2802	>DZY20_k141_24039	0.79375
>DZY13_k141_2802	>DZY10_k141_22570	0.786164
>DZY13_k141_2802	>DZY08_k141_9787	0.813333
>DZY13_k141_2802	>DZY13_k141_4445	0.814433
>DZY13_k141_2802	>DZY12_k141_6424	0.798742
>DZY13_k141_2802	>DZY13_k141_9218	0.79375
>DZY13_k141_2802	>DZY20_k141_25781	0.636364
>DZY13_k141_2802	>DZY12_k141_2637	0.606299
>DZY13_k141_2802	>DZY13_k141_8223	0.668919
>DZY13_k141_2802	>DZY10_k141_5992	0.65035
>DZY13_k141_2802	>DZY23_k141_6560	0.65035
>DZY13_k141_2802	>DZY02_k141_11769	0.645833
>DZY13_k141_2802	>DZY09_k141_2223	0.661972
>DZY13_k141_2802	>DZY13_k141_5223	0.646552
>DZY13_k141_2802	>DZY01_k141_10625	0.671875
>DZY13_k141_2802	>DZY07_k141_17340	0.605442
>DZY13_k141_2802	>DZY02_k141_10561	0.649682
>DZY13_k141_2802	>DZY12_k141_3437	0.648649
>DZY13_k141_2802	>DZY13_k141_12287	0.641892
>DZY13_k141_2802	>DZY13_k141_15676	0.671875
>DZY13_k141_2802	>DZY13_k141_7746	0.659864
>DZY13_k141_2802	>DZY10_k141_3970	0.659864
>DZY13_k141_2802	>DZY17_k141_13546	0.653061
>DZY13_k141_2802	>DZY07_k141_16627	0.662162
>DZY13_k141_2802	>DZY12_k141_3252	0.655405
>DZY13_k141_2802	>DZY07_k141_4145	0.6875
>DZY13_k141_2802	>DZY20_k141_23491	0.639456
>DZY13_k141_2802	>DZY17_k141_6212	0.682432
>DZY13_k141_2802	>DZY02_k141_6796	0.655405
>DZY13_k141_2802	>DZY10_k141_21999	0.668919
>DZY13_k141_2802	>DZY13_k141_13037	0.7875
>DZY13_k141_2802	>DZY13_k141_19017	0.7625
>DZY13_k141_2802	>DZY13_k141_22537	0.757353
>DZY13_k141_2802	>DZY13_k141_2697	0.677215
>DZY13_k141_2802	>DZY12_k141_10145	0.81875
>DZY13_k141_2802	>DZY07_k141_5468	0.80625
>DZY13_k141_2802	>DZY01_k141_4921	0.798742
>DZY13_k141_2802	>DZY12_k141_12046	0.8125
>DZY13_k141_2802	>DZY01_k141_3406	0.798742
>DZY13_k141_2802	>DZY09_k141_3522	0.825
>DZY13_k141_2802	>DZY22_k141_18209	0.792453
>DZY13_k141_2802	>DZY12_k141_6591	0.825
>DZY13_k141_2802	>DZY12_k141_6964	0.81875
>DZY13_k141_2802	>DZY07_k141_15230	0.617977
>DZY13_k141_2802	>DZY20_k141_12777	0.651899
>DZY13_k141_2802	>DZY08_k141_19439	0.564356
>DZY13_k141_2802	>DZY13_k141_18835	0.565657
>DZY13_k141_2802	>DZY13_k141_10684	0.45098
>DZY13_k141_2802	>DZY13_k141_8815	0.510067
>DZY13_k141_2802	>DZY07_k141_4164	0.540816
>DZY13_k141_2802	>DZY07_k141_18843	0.553846
>DZY13_k141_2802	>DZY17_k141_12245	0.640351
>DZY13_k141_2802	>DZY13_k141_4763	0.52349
>DZY13_k141_2802	>DZY07_k141_14073	0.556701
>DZY13_k141_2802	>DZY12_k141_1341	0.618056
>DZY13_k141_2802	>DZY12_k141_11473	0.629139
>DZY13_k141_2802	>DZY02_k141_6057	0.586538
>DZY13_k141_2802	>DZY13_k141_4939	0.526786
>DZY10_k141_3612	>DZY13_k141_585	0.836735
>DZY10_k141_3612	>DZY09_k141_8590	0.772277
>DZY10_k141_3612	>DZY10_k141_5955	0.777778
>DZY10_k141_3612	>DZY10_k141_1604	0.788991
>DZY10_k141_3612	>DZY10_k141_6152	0.809524
>DZY10_k141_3612	>DZY20_k141_10150	0.715329
>DZY10_k141_3612	>DZY20_k141_2907	0.696552
>DZY10_k141_3612	>DZY13_k141_9007	0.693182
>DZY10_k141_3612	>DZY13_k141_10100	0.693878
>DZY10_k141_3612	>DZY10_k141_4598	0.647799
>DZY10_k141_3612	>DZY10_k141_9938	0.629834
>DZY10_k141_3612	>DZY02_k141_11164	0.651934
>DZY10_k141_3612	>DZY13_k141_22932	0.693333
>DZY10_k141_3612	>DZY01_k141_4470	0.657458
>DZY10_k141_3612	>DZY10_k141_13985	0.781818
>DZY10_k141_3612	>DZY13_k141_12059	0.794392
>DZY10_k141_3612	>DZY13_k141_1019	0.785047
>DZY10_k141_3612	>DZY10_k141_20416	0.747748
>DZY10_k141_3612	>DZY10_k141_6113	0.745455
>DZY10_k141_3612	>DZY12_k141_8727	0.78481
>DZY10_k141_3612	>DZY07_k141_13528	0.727811
>DZY10_k141_3612	>DZY07_k141_14707	0.754601
>DZY10_k141_3612	>DZY12_k141_7370	0.754601
>DZY10_k141_3612	>DZY20_k141_24039	0.688235
>DZY10_k141_3612	>DZY10_k141_22570	0.770186
>DZY10_k141_3612	>DZY08_k141_9787	0.756579
>DZY10_k141_3612	>DZY13_k141_4445	0.833333
>DZY10_k141_3612	>DZY12_k141_6424	0.757576
>DZY10_k141_3612	>DZY13_k141_9218	0.740506
>DZY10_k141_3612	>DZY20_k141_25781	0.63964
>DZY10_k141_3612	>DZY12_k141_2637	0.637795
>DZY10_k141_3612	>DZY13_k141_8223	0.60625
>DZY10_k141_3612	>DZY10_k141_5992	0.578947
>DZY10_k141_3612	>DZY23_k141_6560	0.578947
>DZY10_k141_3612	>DZY02_k141_11769	0.597403
>DZY10_k141_3612	>DZY09_k141_2223	0.585526
>DZY10_k141_3612	>DZY13_k141_5223	0.618644
>DZY10_k141_3612	>DZY01_k141_10625	0.594203
>DZY10_k141_3612	>DZY07_k141_17340	0.538462
>DZY10_k141_3612	>DZY02_k141_10561	0.568047
>DZY10_k141_3612	>DZY12_k141_3437	0.59375
>DZY10_k141_3612	>DZY13_k141_12287	0.607595
>DZY10_k141_3612	>DZY13_k141_15676	0.594203
>DZY10_k141_3612	>DZY13_k141_7746	0.625807
>DZY10_k141_3612	>DZY10_k141_3970	0.624204
>DZY10_k141_3612	>DZY17_k141_13546	0.617834
>DZY10_k141_3612	>DZY07_k141_16627	0.5875
>DZY10_k141_3612	>DZY12_k141_3252	0.602484
>DZY10_k141_3612	>DZY07_k141_4145	0.625
>DZY10_k141_3612	>DZY20_k141_23491	0.601307
>DZY10_k141_3612	>DZY17_k141_6212	0.595092
>DZY10_k141_3612	>DZY02_k141_6796	0.627586
>DZY10_k141_3612	>DZY10_k141_21999	0.590909
>DZY10_k141_3612	>DZY13_k141_13037	0.746835
>DZY10_k141_3612	>DZY13_k141_19017	0.664596
>DZY10_k141_3612	>DZY13_k141_22537	0.735294
>DZY10_k141_3612	>DZY13_k141_2697	0.647399
>DZY10_k141_3612	>DZY12_k141_10145	0.647399
>DZY10_k141_3612	>DZY07_k141_5468	0.698795
>DZY10_k141_3612	>DZY01_k141_4921	0.684211
>DZY10_k141_3612	>DZY12_k141_12046	0.703704
>DZY10_k141_3612	>DZY01_k141_3406	0.706587
>DZY10_k141_3612	>DZY09_k141_3522	0.748428
>DZY10_k141_3612	>DZY22_k141_18209	0.773006
>DZY10_k141_3612	>DZY12_k141_6591	0.742331
>DZY10_k141_3612	>DZY12_k141_6964	0.710059
>DZY10_k141_3612	>DZY07_k141_15230	0.577778
>DZY10_k141_3612	>DZY20_k141_12777	0.567416
>DZY10_k141_3612	>DZY08_k141_19439	0.52
>DZY10_k141_3612	>DZY13_k141_18835	0.537736
>DZY10_k141_3612	>DZY13_k141_10684	0.5
>DZY10_k141_3612	>DZY13_k141_8815	0.518518
>DZY10_k141_3612	>DZY07_k141_4164	0.512397
>DZY10_k141_3612	>DZY07_k141_18843	0.570312
>DZY10_k141_3612	>DZY17_k141_12245	0.516129
>DZY10_k141_3612	>DZY13_k141_4763	0.571429
>DZY10_k141_3612	>DZY07_k141_14073	0.57
>DZY10_k141_3612	>DZY12_k141_1341	0.591241
>DZY10_k141_3612	>DZY12_k141_11473	0.565934
>DZY10_k141_3612	>DZY02_k141_6057	0.54717
>DZY10_k141_3612	>DZY13_k141_4939	0.495868
>DZY13_k141_585	>DZY09_k141_8590	0.930693
>DZY13_k141_585	>DZY10_k141_5955	0.930693
>DZY13_k141_585	>DZY10_k141_1604	0.960396
>DZY13_k141_585	>DZY10_k141_6152	0.950495
>DZY13_k141_585	>DZY20_k141_10150	0.950495
>DZY13_k141_585	>DZY20_k141_2907	0.960396
>DZY13_k141_585	>DZY13_k141_9007	0.980198
>DZY13_k141_585	>DZY13_k141_10100	0.950495
>DZY13_k141_585	>DZY10_k141_4598	0.955056
>DZY13_k141_585	>DZY10_k141_9938	0.940594
>DZY13_k141_585	>DZY02_k141_11164	0.950495
>DZY13_k141_585	>DZY13_k141_22932	0.950495
>DZY13_k141_585	>DZY01_k141_4470	0.930693
>DZY13_k141_585	>DZY10_k141_13985	0.940594
>DZY13_k141_585	>DZY13_k141_12059	0.970297
>DZY13_k141_585	>DZY13_k141_1019	0.940594
>DZY13_k141_585	>DZY10_k141_20416	0.950495
>DZY13_k141_585	>DZY10_k141_6113	0.90099
>DZY13_k141_585	>DZY12_k141_8727	0.870968
>DZY13_k141_585	>DZY07_k141_13528	0.861386
>DZY13_k141_585	>DZY07_k141_14707	0.782178
>DZY13_k141_585	>DZY12_k141_7370	0.80198
>DZY13_k141_585	>DZY20_k141_24039	0.841584
>DZY13_k141_585	>DZY10_k141_22570	0.848485
>DZY13_k141_585	>DZY08_k141_9787	0.861386
>DZY13_k141_585	>DZY13_k141_4445	0.826531
>DZY13_k141_585	>DZY12_k141_6424	0.824742
>DZY13_k141_585	>DZY13_k141_9218	0.792079
>DZY13_k141_585	>DZY20_k141_25781	0.776119
>DZY13_k141_585	>DZY12_k141_2637	0.758621
>DZY13_k141_585	>DZY13_k141_8223	0.747127
>DZY13_k141_585	>DZY10_k141_5992	0.785714
>DZY13_k141_585	>DZY23_k141_6560	0.785714
>DZY13_k141_585	>DZY02_k141_11769	0.785714
>DZY13_k141_585	>DZY09_k141_2223	0.783133
>DZY13_k141_585	>DZY13_k141_5223	0.770115
>DZY13_k141_585	>DZY01_k141_10625	0.776119
>DZY13_k141_585	>DZY07_k141_17340	0.714286
>DZY13_k141_585	>DZY02_k141_10561	0.663265
>DZY13_k141_585	>DZY12_k141_3437	0.747127
>DZY13_k141_585	>DZY13_k141_12287	0.758621
>DZY13_k141_585	>DZY13_k141_15676	0.761194
>DZY13_k141_585	>DZY13_k141_7746	0.771084
>DZY13_k141_585	>DZY10_k141_3970	0.771084
>DZY13_k141_585	>DZY17_k141_13546	0.783133
>DZY13_k141_585	>DZY07_k141_16627	0.758621
>DZY13_k141_585	>DZY12_k141_3252	0.758621
>DZY13_k141_585	>DZY07_k141_4145	0.776119
>DZY13_k141_585	>DZY20_k141_23491	0.783133
>DZY13_k141_585	>DZY17_k141_6212	0.770115
>DZY13_k141_585	>DZY02_k141_6796	0.758621
>DZY13_k141_585	>DZY10_k141_21999	0.785714
>DZY13_k141_585	>DZY13_k141_13037	0.77
>DZY13_k141_585	>DZY13_k141_19017	0.792079
>DZY13_k141_585	>DZY13_k141_22537	0.881188
>DZY13_k141_585	>DZY13_k141_2697	0.851485
>DZY13_k141_585	>DZY12_k141_10145	0.87
>DZY13_k141_585	>DZY07_k141_5468	0.851485
>DZY13_k141_585	>DZY01_k141_4921	0.841584
>DZY13_k141_585	>DZY12_k141_12046	0.877551
>DZY13_k141_585	>DZY01_k141_3406	0.881188
>DZY13_k141_585	>DZY09_k141_3522	0.877551
>DZY13_k141_585	>DZY22_k141_18209	0.920792
>DZY13_k141_585	>DZY12_k141_6591	0.831683
>DZY13_k141_585	>DZY12_k141_6964	0.831683
>DZY13_k141_585	>DZY07_k141_15230	0.518072
>DZY13_k141_585	>DZY20_k141_12777	0.686869
>DZY13_k141_585	>DZY08_k141_19439	0.488095
>DZY13_k141_585	>DZY13_k141_18835	0.4875
>DZY13_k141_585	>DZY13_k141_10684	0.532467
>DZY13_k141_585	>DZY13_k141_8815	0.564706
>DZY13_k141_585	>DZY07_k141_4164	0.564103
>DZY13_k141_585	>DZY07_k141_18843	0.550562
>DZY13_k141_585	>DZY17_k141_12245	0.549451
>DZY13_k141_585	>DZY13_k141_4763	0.666667
>DZY13_k141_585	>DZY07_k141_14073	0.478261
>DZY13_k141_585	>DZY12_k141_1341	0.594059
>DZY13_k141_585	>DZY12_k141_11473	0.643564
>DZY13_k141_585	>DZY02_k141_6057	0.451219
>DZY13_k141_585	>DZY13_k141_4939	0.44898
>DZY09_k141_8590	>DZY10_k141_5955	0.932039
>DZY09_k141_8590	>DZY10_k141_1604	0.951456
>DZY09_k141_8590	>DZY10_k141_6152	0.932039
>DZY09_k141_8590	>DZY20_k141_10150	0.932039
>DZY09_k141_8590	>DZY20_k141_2907	0.92233
>DZY09_k141_8590	>DZY13_k141_9007	0.941747
>DZY09_k141_8590	>DZY13_k141_10100	0.951456
>DZY09_k141_8590	>DZY10_k141_4598	0.989011
>DZY09_k141_8590	>DZY10_k141_9938	0.941747
>DZY09_k141_8590	>DZY02_k141_11164	0.980583
>DZY09_k141_8590	>DZY13_k141_22932	0.961165
>DZY09_k141_8590	>DZY01_k141_4470	0.951456
>DZY09_k141_8590	>DZY10_k141_13985	0.951456
>DZY09_k141_8590	>DZY13_k141_12059	0.961165
>DZY09_k141_8590	>DZY13_k141_1019	0.941747
>DZY09_k141_8590	>DZY10_k141_20416	0.941747
>DZY09_k141_8590	>DZY10_k141_6113	0.902913
>DZY09_k141_8590	>DZY12_k141_8727	0.873684
>DZY09_k141_8590	>DZY07_k141_13528	0.854369
>DZY09_k141_8590	>DZY07_k141_14707	0.805825
>DZY09_k141_8590	>DZY12_k141_7370	0.815534
>DZY09_k141_8590	>DZY20_k141_24039	0.864078
>DZY09_k141_8590	>DZY10_k141_22570	0.823529
>DZY09_k141_8590	>DZY08_k141_9787	0.854369
>DZY09_k141_8590	>DZY13_k141_4445	0.795918
>DZY09_k141_8590	>DZY12_k141_6424	0.76
>DZY09_k141_8590	>DZY13_k141_9218	0.825243
>DZY09_k141_8590	>DZY20_k141_25781	0.768116
>DZY09_k141_8590	>DZY12_k141_2637	0.752809
>DZY09_k141_8590	>DZY13_k141_8223	0.730337
>DZY09_k141_8590	>DZY10_k141_5992	0.767442
>DZY09_k141_8590	>DZY23_k141_6560	0.767442
>DZY09_k141_8590	>DZY02_k141_11769	0.767442
>DZY09_k141_8590	>DZY09_k141_2223	0.788235
>DZY09_k141_8590	>DZY13_k141_5223	0.752809
>DZY09_k141_8590	>DZY01_k141_10625	0.768116
>DZY09_k141_8590	>DZY07_k141_17340	0.7
>DZY09_k141_8590	>DZY02_k141_10561	0.65
>DZY09_k141_8590	>DZY12_k141_3437	0.730337
>DZY09_k141_8590	>DZY13_k141_12287	0.752809
>DZY09_k141_8590	>DZY13_k141_15676	0.753623
>DZY09_k141_8590	>DZY13_k141_7746	0.764706
>DZY09_k141_8590	>DZY10_k141_3970	0.764706
>DZY09_k141_8590	>DZY17_k141_13546	0.776471
>DZY09_k141_8590	>DZY07_k141_16627	0.741573
>DZY09_k141_8590	>DZY12_k141_3252	0.741573
>DZY09_k141_8590	>DZY07_k141_4145	0.768116
>DZY09_k141_8590	>DZY20_k141_23491	0.776471
>DZY09_k141_8590	>DZY17_k141_6212	0.775281
>DZY09_k141_8590	>DZY02_k141_6796	0.752809
>DZY09_k141_8590	>DZY10_k141_21999	0.767442
>DZY09_k141_8590	>DZY13_k141_13037	0.757282
>DZY09_k141_8590	>DZY13_k141_19017	0.805825
>DZY09_k141_8590	>DZY13_k141_22537	0.854369
>DZY09_k141_8590	>DZY13_k141_2697	0.834951
>DZY09_k141_8590	>DZY12_k141_10145	0.872549
>DZY09_k141_8590	>DZY07_k141_5468	0.84466
>DZY09_k141_8590	>DZY01_k141_4921	0.864078
>DZY09_k141_8590	>DZY12_k141_12046	0.854369
>DZY09_k141_8590	>DZY01_k141_3406	0.854369
>DZY09_k141_8590	>DZY09_k141_3522	0.84466
>DZY09_k141_8590	>DZY22_k141_18209	0.893204
>DZY09_k141_8590	>DZY12_k141_6591	0.825243
>DZY09_k141_8590	>DZY12_k141_6964	0.815534
>DZY09_k141_8590	>DZY07_k141_15230	0.511905
>DZY09_k141_8590	>DZY20_k141_12777	0.572816
>DZY09_k141_8590	>DZY08_k141_19439	0.5
>DZY09_k141_8590	>DZY13_k141_18835	0.493827
>DZY09_k141_8590	>DZY13_k141_10684	0.46988
>DZY09_k141_8590	>DZY13_k141_8815	0.546512
>DZY09_k141_8590	>DZY07_k141_4164	0.482759
>DZY09_k141_8590	>DZY07_k141_18843	0.475728
>DZY09_k141_8590	>DZY17_k141_12245	0.535354
>DZY09_k141_8590	>DZY13_k141_4763	0.674157
>DZY09_k141_8590	>DZY07_k141_14073	0.468085
>DZY09_k141_8590	>DZY12_k141_1341	0.62766
>DZY09_k141_8590	>DZY12_k141_11473	0.631068
>DZY09_k141_8590	>DZY02_k141_6057	0.481928
>DZY09_k141_8590	>DZY13_k141_4939	0.472527
>DZY10_k141_5955	>DZY10_k141_1604	1
>DZY10_k141_5955	>DZY10_k141_6152	0.954545
>DZY10_k141_5955	>DZY20_k141_10150	0.972727
>DZY10_k141_5955	>DZY20_k141_2907	0.981818
>DZY10_k141_5955	>DZY13_k141_9007	0.963636
>DZY10_k141_5955	>DZY13_k141_10100	0.972727
>DZY10_k141_5955	>DZY10_k141_4598	0.969388
>DZY10_k141_5955	>DZY10_k141_9938	0.981818
>DZY10_k141_5955	>DZY02_k141_11164	0.954545
>DZY10_k141_5955	>DZY13_k141_22932	0.972727
>DZY10_k141_5955	>DZY01_k141_4470	0.963636
>DZY10_k141_5955	>DZY10_k141_13985	0.990909
>DZY10_k141_5955	>DZY13_k141_12059	0.990909
>DZY10_k141_5955	>DZY13_k141_1019	0.963636
>DZY10_k141_5955	>DZY10_k141_20416	0.927273
>DZY10_k141_5955	>DZY10_k141_6113	0.9
>DZY10_k141_5955	>DZY12_k141_8727	0.892157
>DZY10_k141_5955	>DZY07_k141_13528	0.872727
>DZY10_k141_5955	>DZY07_k141_14707	0.827273
>DZY10_k141_5955	>DZY12_k141_7370	0.845455
>DZY10_k141_5955	>DZY20_k141_24039	0.863636
>DZY10_k141_5955	>DZY10_k141_22570	0.853211
>DZY10_k141_5955	>DZY08_k141_9787	0.845455
>DZY10_k141_5955	>DZY13_k141_4445	0.836735
>DZY10_k141_5955	>DZY12_k141_6424	0.773585
>DZY10_k141_5955	>DZY13_k141_9218	0.818182
>DZY10_k141_5955	>DZY20_k141_25781	0.763158
>DZY10_k141_5955	>DZY12_k141_2637	0.765957
>DZY10_k141_5955	>DZY13_k141_8223	0.739583
>DZY10_k141_5955	>DZY10_k141_5992	0.774193
>DZY10_k141_5955	>DZY23_k141_6560	0.774193
>DZY10_k141_5955	>DZY02_k141_11769	0.774193
>DZY10_k141_5955	>DZY09_k141_2223	0.793478
>DZY10_k141_5955	>DZY13_k141_5223	0.75
>DZY10_k141_5955	>DZY01_k141_10625	0.776316
>DZY10_k141_5955	>DZY07_k141_17340	0.728972
>DZY10_k141_5955	>DZY02_k141_10561	0.672897
>DZY10_k141_5955	>DZY12_k141_3437	0.739583
>DZY10_k141_5955	>DZY13_k141_12287	0.75
>DZY10_k141_5955	>DZY13_k141_15676	0.763158
>DZY10_k141_5955	>DZY13_k141_7746	0.771739
>DZY10_k141_5955	>DZY10_k141_3970	0.771739
>DZY10_k141_5955	>DZY17_k141_13546	0.782609
>DZY10_k141_5955	>DZY07_k141_16627	0.75
>DZY10_k141_5955	>DZY12_k141_3252	0.75
>DZY10_k141_5955	>DZY07_k141_4145	0.776316
>DZY10_k141_5955	>DZY20_k141_23491	0.782609
>DZY10_k141_5955	>DZY17_k141_6212	0.78125
>DZY10_k141_5955	>DZY02_k141_6796	0.75
>DZY10_k141_5955	>DZY10_k141_21999	0.784946
>DZY10_k141_5955	>DZY13_k141_13037	0.754545
>DZY10_k141_5955	>DZY13_k141_19017	0.845455
>DZY10_k141_5955	>DZY13_k141_22537	0.854545
>DZY10_k141_5955	>DZY13_k141_2697	0.863636
>DZY10_k141_5955	>DZY12_k141_10145	0.889908
>DZY10_k141_5955	>DZY07_k141_5468	0.854545
>DZY10_k141_5955	>DZY01_k141_4921	0.872727
>DZY10_k141_5955	>DZY12_k141_12046	0.880734
>DZY10_k141_5955	>DZY01_k141_3406	0.863636
>DZY10_k141_5955	>DZY09_k141_3522	0.899083
>DZY10_k141_5955	>DZY22_k141_18209	0.881818
>DZY10_k141_5955	>DZY12_k141_6591	0.845455
>DZY10_k141_5955	>DZY12_k141_6964	0.845455
>DZY10_k141_5955	>DZY07_k141_15230	0.5
>DZY10_k141_5955	>DZY20_k141_12777	0.6
>DZY10_k141_5955	>DZY08_k141_19439	0.505376
>DZY10_k141_5955	>DZY13_k141_18835	0.454545
>DZY10_k141_5955	>DZY13_k141_10684	0.546512
>DZY10_k141_5955	>DZY13_k141_8815	0.554455
>DZY10_k141_5955	>DZY07_k141_4164	0.525641
>DZY10_k141_5955	>DZY07_k141_18843	0.552381
>DZY10_k141_5955	>DZY17_k141_12245	0.533333
>DZY10_k141_5955	>DZY13_k141_4763	0.6875
>DZY10_k141_5955	>DZY07_k141_14073	0.494949
>DZY10_k141_5955	>DZY12_k141_1341	0.554546
>DZY10_k141_5955	>DZY12_k141_11473	0.627273
>DZY10_k141_5955	>DZY02_k141_6057	0.48421
>DZY10_k141_5955	>DZY13_k141_4939	0.475728
>DZY10_k141_1604	>DZY10_k141_6152	0.964286
>DZY10_k141_1604	>DZY20_k141_10150	0.973684
>DZY10_k141_1604	>DZY20_k141_2907	0.965217
>DZY10_k141_1604	>DZY13_k141_9007	0.956522
>DZY10_k141_1604	>DZY13_k141_10100	0.965217
>DZY10_k141_1604	>DZY10_k141_4598	0.970297
>DZY10_k141_1604	>DZY10_k141_9938	0.948276
>DZY10_k141_1604	>DZY02_k141_11164	0.95614
>DZY10_k141_1604	>DZY13_k141_22932	0.956897
>DZY10_k141_1604	>DZY01_k141_4470	0.982301
>DZY10_k141_1604	>DZY10_k141_13985	0.982456
>DZY10_k141_1604	>DZY13_k141_12059	0.982301
>DZY10_k141_1604	>DZY13_k141_1019	0.973214
>DZY10_k141_1604	>DZY10_k141_20416	0.946903
>DZY10_k141_1604	>DZY10_k141_6113	0.877193
>DZY10_k141_1604	>DZY12_k141_8727	0.87619
>DZY10_k141_1604	>DZY07_k141_13528	0.869565
>DZY10_k141_1604	>DZY07_k141_14707	0.807018
>DZY10_k141_1604	>DZY12_k141_7370	0.815789
>DZY10_k141_1604	>DZY20_k141_24039	0.876106
>DZY10_k141_1604	>DZY10_k141_22570	0.823009
>DZY10_k141_1604	>DZY08_k141_9787	0.827586
>DZY10_k141_1604	>DZY13_k141_4445	0.84
>DZY10_k141_1604	>DZY12_k141_6424	0.770642
>DZY10_k141_1604	>DZY13_k141_9218	0.823009
>DZY10_k141_1604	>DZY20_k141_25781	0.746835
>DZY10_k141_1604	>DZY12_k141_2637	0.747475
>DZY10_k141_1604	>DZY13_k141_8223	0.757576
>DZY10_k141_1604	>DZY10_k141_5992	0.78125
>DZY10_k141_1604	>DZY23_k141_6560	0.78125
>DZY10_k141_1604	>DZY02_k141_11769	0.78125
>DZY10_k141_1604	>DZY09_k141_2223	0.8
>DZY10_k141_1604	>DZY13_k141_5223	0.767677
>DZY10_k141_1604	>DZY01_k141_10625	0.78481
>DZY10_k141_1604	>DZY07_k141_17340	0.727273
>DZY10_k141_1604	>DZY02_k141_10561	0.690909
>DZY10_k141_1604	>DZY12_k141_3437	0.757576
>DZY10_k141_1604	>DZY13_k141_12287	0.757576
>DZY10_k141_1604	>DZY13_k141_15676	0.772152
>DZY10_k141_1604	>DZY13_k141_7746	0.778947
>DZY10_k141_1604	>DZY10_k141_3970	0.778947
>DZY10_k141_1604	>DZY17_k141_13546	0.789474
>DZY10_k141_1604	>DZY07_k141_16627	0.767677
>DZY10_k141_1604	>DZY12_k141_3252	0.767677
>DZY10_k141_1604	>DZY07_k141_4145	0.78481
>DZY10_k141_1604	>DZY20_k141_23491	0.789474
>DZY10_k141_1604	>DZY17_k141_6212	0.767677
>DZY10_k141_1604	>DZY02_k141_6796	0.747475
>DZY10_k141_1604	>DZY10_k141_21999	0.78125
>DZY10_k141_1604	>DZY13_k141_13037	0.761062
>DZY10_k141_1604	>DZY13_k141_19017	0.814159
>DZY10_k141_1604	>DZY13_k141_22537	0.862069
>DZY10_k141_1604	>DZY13_k141_2697	0.877193
>DZY10_k141_1604	>DZY12_k141_10145	0.901786
>DZY10_k141_1604	>DZY07_k141_5468	0.850877
>DZY10_k141_1604	>DZY01_k141_4921	0.876106
>DZY10_k141_1604	>DZY12_k141_12046	0.875
>DZY10_k141_1604	>DZY01_k141_3406	0.862069
>DZY10_k141_1604	>DZY09_k141_3522	0.883929
>DZY10_k141_1604	>DZY22_k141_18209	0.87931
>DZY10_k141_1604	>DZY12_k141_6591	0.834783
>DZY10_k141_1604	>DZY12_k141_6964	0.824561
>DZY10_k141_1604	>DZY07_k141_15230	0.523256
>DZY10_k141_1604	>DZY20_k141_12777	0.675439
>DZY10_k141_1604	>DZY08_k141_19439	0.533333
>DZY10_k141_1604	>DZY13_k141_18835	0.450549
>DZY10_k141_1604	>DZY13_k141_10684	0.546512
>DZY10_k141_1604	>DZY13_k141_8815	0.537736
>DZY10_k141_1604	>DZY07_k141_4164	0.555556
>DZY10_k141_1604	>DZY07_k141_18843	0.522936
>DZY10_k141_1604	>DZY17_k141_12245	0.522523
>DZY10_k141_1604	>DZY13_k141_4763	0.656566
>DZY10_k141_1604	>DZY07_k141_14073	0.475247
>DZY10_k141_1604	>DZY12_k141_1341	0.592593
>DZY10_k141_1604	>DZY12_k141_11473	0.617391
>DZY10_k141_1604	>DZY02_k141_6057	0.473118
>DZY10_k141_1604	>DZY13_k141_4939	0.462963
>DZY10_k141_6152	>DZY20_k141_10150	0.964286
>DZY10_k141_6152	>DZY20_k141_2907	0.955357
>DZY10_k141_6152	>DZY13_k141_9007	0.955357
>DZY10_k141_6152	>DZY13_k141_10100	0.955357
>DZY10_k141_6152	>DZY10_k141_4598	0.96
>DZY10_k141_6152	>DZY10_k141_9938	0.955357
>DZY10_k141_6152	>DZY02_k141_11164	0.964286
>DZY10_k141_6152	>DZY13_k141_22932	0.964286
>DZY10_k141_6152	>DZY01_k141_4470	0.955357
>DZY10_k141_6152	>DZY10_k141_13985	0.964286
>DZY10_k141_6152	>DZY13_k141_12059	0.963964
>DZY10_k141_6152	>DZY13_k141_1019	0.963636
>DZY10_k141_6152	>DZY10_k141_20416	0.9375
>DZY10_k141_6152	>DZY10_k141_6113	0.875
>DZY10_k141_6152	>DZY12_k141_8727	0.865385
>DZY10_k141_6152	>DZY07_k141_13528	0.848214
>DZY10_k141_6152	>DZY07_k141_14707	0.803571
>DZY10_k141_6152	>DZY12_k141_7370	0.803571
>DZY10_k141_6152	>DZY20_k141_24039	0.866071
>DZY10_k141_6152	>DZY10_k141_22570	0.81982
>DZY10_k141_6152	>DZY08_k141_9787	0.848214
>DZY10_k141_6152	>DZY13_k141_4445	0.836735
>DZY10_k141_6152	>DZY12_k141_6424	0.777778
>DZY10_k141_6152	>DZY13_k141_9218	0.794643
>DZY10_k141_6152	>DZY20_k141_25781	0.75641
>DZY10_k141_6152	>DZY12_k141_2637	0.755102
>DZY10_k141_6152	>DZY13_k141_8223	0.744898
>DZY10_k141_6152	>DZY10_k141_5992	0.778947
>DZY10_k141_6152	>DZY23_k141_6560	0.778947
>DZY10_k141_6152	>DZY02_k141_11769	0.778947
>DZY10_k141_6152	>DZY09_k141_2223	0.787234
>DZY10_k141_6152	>DZY13_k141_5223	0.744898
>DZY10_k141_6152	>DZY01_k141_10625	0.782051
>DZY10_k141_6152	>DZY07_k141_17340	0.706422
>DZY10_k141_6152	>DZY02_k141_10561	0.669725
>DZY10_k141_6152	>DZY12_k141_3437	0.744898
>DZY10_k141_6152	>DZY13_k141_12287	0.755102
>DZY10_k141_6152	>DZY13_k141_15676	0.769231
>DZY10_k141_6152	>DZY13_k141_7746	0.765957
>DZY10_k141_6152	>DZY10_k141_3970	0.765957
>DZY10_k141_6152	>DZY17_k141_13546	0.776596
>DZY10_k141_6152	>DZY07_k141_16627	0.755102
>DZY10_k141_6152	>DZY12_k141_3252	0.755102
>DZY10_k141_6152	>DZY07_k141_4145	0.782051
>DZY10_k141_6152	>DZY20_k141_23491	0.776596
>DZY10_k141_6152	>DZY17_k141_6212	0.785714
>DZY10_k141_6152	>DZY02_k141_6796	0.755102
>DZY10_k141_6152	>DZY10_k141_21999	0.789474
>DZY10_k141_6152	>DZY13_k141_13037	0.792793
>DZY10_k141_6152	>DZY13_k141_19017	0.776786
>DZY10_k141_6152	>DZY13_k141_22537	0.866071
>DZY10_k141_6152	>DZY13_k141_2697	0.883929
>DZY10_k141_6152	>DZY12_k141_10145	0.873874
>DZY10_k141_6152	>DZY07_k141_5468	0.839286
>DZY10_k141_6152	>DZY01_k141_4921	0.848214
>DZY10_k141_6152	>DZY12_k141_12046	0.873874
>DZY10_k141_6152	>DZY01_k141_3406	0.873874
>DZY10_k141_6152	>DZY09_k141_3522	0.864865
>DZY10_k141_6152	>DZY22_k141_18209	0.901786
>DZY10_k141_6152	>DZY12_k141_6591	0.830357
>DZY10_k141_6152	>DZY12_k141_6964	0.8125
>DZY10_k141_6152	>DZY07_k141_15230	0.505882
>DZY10_k141_6152	>DZY20_k141_12777	0.598214
>DZY10_k141_6152	>DZY08_k141_19439	0.48421
>DZY10_k141_6152	>DZY13_k141_18835	0.455556
>DZY10_k141_6152	>DZY13_k141_10684	0.546512
>DZY10_k141_6152	>DZY13_k141_8815	0.563107
>DZY10_k141_6152	>DZY07_k141_4164	0.525
>DZY10_k141_6152	>DZY07_k141_18843	0.513513
>DZY10_k141_6152	>DZY17_k141_12245	0.514019
>DZY10_k141_6152	>DZY13_k141_4763	0.663265
>DZY10_k141_6152	>DZY07_k141_14073	0.474747
>DZY10_k141_6152	>DZY12_k141_1341	0.616822
>DZY10_k141_6152	>DZY12_k141_11473	0.598214
>DZY10_k141_6152	>DZY02_k141_6057	0.451613
>DZY10_k141_6152	>DZY13_k141_4939	0.448598
>DZY20_k141_10150	>DZY20_k141_2907	0.971831
>DZY20_k141_10150	>DZY13_k141_9007	0.971631
>DZY20_k141_10150	>DZY13_k141_10100	0.950704
>DZY20_k141_10150	>DZY10_k141_4598	0.96124
>DZY20_k141_10150	>DZY10_k141_9938	0.943662
>DZY20_k141_10150	>DZY02_k141_11164	0.93662
>DZY20_k141_10150	>DZY13_k141_22932	0.950704
>DZY20_k141_10150	>DZY01_k141_4470	0.964539
>DZY20_k141_10150	>DZY10_k141_13985	0.956522
>DZY20_k141_10150	>DZY13_k141_12059	0.946429
>DZY20_k141_10150	>DZY13_k141_1019	0.945946
>DZY20_k141_10150	>DZY10_k141_20416	0.929203
>DZY20_k141_10150	>DZY10_k141_6113	0.795775
>DZY20_k141_10150	>DZY12_k141_8727	0.81203
>DZY20_k141_10150	>DZY07_k141_13528	0.822695
>DZY20_k141_10150	>DZY07_k141_14707	0.737589
>DZY20_k141_10150	>DZY12_k141_7370	0.751773
>DZY20_k141_10150	>DZY20_k141_24039	0.822695
>DZY20_k141_10150	>DZY10_k141_22570	0.814286
>DZY20_k141_10150	>DZY08_k141_9787	0.760563
>DZY20_k141_10150	>DZY13_k141_4445	0.828283
>DZY20_k141_10150	>DZY12_k141_6424	0.678832
>DZY20_k141_10150	>DZY13_k141_9218	0.765957
>DZY20_k141_10150	>DZY20_k141_25781	0.728972
>DZY20_k141_10150	>DZY12_k141_2637	0.717742
>DZY20_k141_10150	>DZY13_k141_8223	0.716535
>DZY20_k141_10150	>DZY10_k141_5992	0.733871
>DZY20_k141_10150	>DZY23_k141_6560	0.733871
>DZY20_k141_10150	>DZY02_k141_11769	0.733871
>DZY20_k141_10150	>DZY09_k141_2223	0.739837
>DZY20_k141_10150	>DZY13_k141_5223	0.724138
>DZY20_k141_10150	>DZY01_k141_10625	0.747664
>DZY20_k141_10150	>DZY07_k141_17340	0.702899
>DZY20_k141_10150	>DZY02_k141_10561	0.681159
>DZY20_k141_10150	>DZY12_k141_3437	0.72441
>DZY20_k141_10150	>DZY13_k141_12287	0.732283
>DZY20_k141_10150	>DZY13_k141_15676	0.728972
>DZY20_k141_10150	>DZY13_k141_7746	0.731707
>DZY20_k141_10150	>DZY10_k141_3970	0.731707
>DZY20_k141_10150	>DZY17_k141_13546	0.739837
>DZY20_k141_10150	>DZY07_k141_16627	0.72441
>DZY20_k141_10150	>DZY12_k141_3252	0.72441
>DZY20_k141_10150	>DZY07_k141_4145	0.719626
>DZY20_k141_10150	>DZY20_k141_23491	0.785124
>DZY20_k141_10150	>DZY17_k141_6212	0.740158
>DZY20_k141_10150	>DZY02_k141_6796	0.744
>DZY20_k141_10150	>DZY10_k141_21999	0.770492
>DZY20_k141_10150	>DZY13_k141_13037	0.716312
>DZY20_k141_10150	>DZY13_k141_19017	0.758865
>DZY20_k141_10150	>DZY13_k141_22537	0.823529
>DZY20_k141_10150	>DZY13_k141_2697	0.807143
>DZY20_k141_10150	>DZY12_k141_10145	0.807143
>DZY20_k141_10150	>DZY07_k141_5468	0.774648
>DZY20_k141_10150	>DZY01_k141_4921	0.794326
>DZY20_k141_10150	>DZY12_k141_12046	0.821429
>DZY20_k141_10150	>DZY01_k141_3406	0.788732
>DZY20_k141_10150	>DZY09_k141_3522	0.792857
>DZY20_k141_10150	>DZY22_k141_18209	0.816901
>DZY20_k141_10150	>DZY12_k141_6591	0.78169
>DZY20_k141_10150	>DZY12_k141_6964	0.760563
>DZY20_k141_10150	>DZY07_k141_15230	0.55814
>DZY20_k141_10150	>DZY20_k141_12777	0.664286
>DZY20_k141_10150	>DZY08_k141_19439	0.53125
>DZY20_k141_10150	>DZY13_k141_18835	0.53125
>DZY20_k141_10150	>DZY13_k141_10684	0.536842
>DZY20_k141_10150	>DZY13_k141_8815	0.595238
>DZY20_k141_10150	>DZY07_k141_4164	0.537736
>DZY20_k141_10150	>DZY07_k141_18843	0.534351
>DZY20_k141_10150	>DZY17_k141_12245	0.469697
>DZY20_k141_10150	>DZY13_k141_4763	0.604839
>DZY20_k141_10150	>DZY07_k141_14073	0.50495
>DZY20_k141_10150	>DZY12_k141_1341	0.6
>DZY20_k141_10150	>DZY12_k141_11473	0.586956
>DZY20_k141_10150	>DZY02_k141_6057	0.520833
>DZY20_k141_10150	>DZY13_k141_4939	0.429752
>DZY20_k141_2907	>DZY13_k141_9007	0.960265
>DZY20_k141_2907	>DZY13_k141_10100	0.966887
>DZY20_k141_2907	>DZY10_k141_4598	0.970803
>DZY20_k141_2907	>DZY10_k141_9938	0.953642
>DZY20_k141_2907	>DZY02_k141_11164	0.953333
>DZY20_k141_2907	>DZY13_k141_22932	0.960265
>DZY20_k141_2907	>DZY01_k141_4470	0.966443
>DZY20_k141_2907	>DZY10_k141_13985	0.973913
>DZY20_k141_2907	>DZY13_k141_12059	0.964602
>DZY20_k141_2907	>DZY13_k141_1019	0.9375
>DZY20_k141_2907	>DZY10_k141_20416	0.946903
>DZY20_k141_2907	>DZY10_k141_6113	0.793333
>DZY20_k141_2907	>DZY12_k141_8727	0.80597
>DZY20_k141_2907	>DZY07_k141_13528	0.786667
>DZY20_k141_2907	>DZY07_k141_14707	0.72
>DZY20_k141_2907	>DZY12_k141_7370	0.733333
>DZY20_k141_2907	>DZY20_k141_24039	0.805369
>DZY20_k141_2907	>DZY10_k141_22570	0.791946
>DZY20_k141_2907	>DZY08_k141_9787	0.755102
>DZY20_k141_2907	>DZY13_k141_4445	0.82
>DZY20_k141_2907	>DZY12_k141_6424	0.722222
>DZY20_k141_2907	>DZY13_k141_9218	0.756757
>DZY20_k141_2907	>DZY20_k141_25781	0.722222
>DZY20_k141_2907	>DZY12_k141_2637	0.723577
>DZY20_k141_2907	>DZY13_k141_8223	0.696296
>DZY20_k141_2907	>DZY10_k141_5992	0.727273
>DZY20_k141_2907	>DZY23_k141_6560	0.727273
>DZY20_k141_2907	>DZY02_k141_11769	0.719697
>DZY20_k141_2907	>DZY09_k141_2223	0.740458
>DZY20_k141_2907	>DZY13_k141_5223	0.724138
>DZY20_k141_2907	>DZY01_k141_10625	0.721739
>DZY20_k141_2907	>DZY07_k141_17340	0.717241
>DZY20_k141_2907	>DZY02_k141_10561	0.664384
>DZY20_k141_2907	>DZY12_k141_3437	0.703704
>DZY20_k141_2907	>DZY13_k141_12287	0.711111
>DZY20_k141_2907	>DZY13_k141_15676	0.72807
>DZY20_k141_2907	>DZY13_k141_7746	0.70229
>DZY20_k141_2907	>DZY10_k141_3970	0.717557
>DZY20_k141_2907	>DZY17_k141_13546	0.725191
>DZY20_k141_2907	>DZY07_k141_16627	0.703704
>DZY20_k141_2907	>DZY12_k141_3252	0.703704
>DZY20_k141_2907	>DZY07_k141_4145	0.715596
>DZY20_k141_2907	>DZY20_k141_23491	0.75969
>DZY20_k141_2907	>DZY17_k141_6212	0.711111
>DZY20_k141_2907	>DZY02_k141_6796	0.714286
>DZY20_k141_2907	>DZY10_k141_21999	0.746154
>DZY20_k141_2907	>DZY13_k141_13037	0.704698
>DZY20_k141_2907	>DZY13_k141_19017	0.743243
>DZY20_k141_2907	>DZY13_k141_22537	0.807143
>DZY20_k141_2907	>DZY13_k141_2697	0.771812
>DZY20_k141_2907	>DZY12_k141_10145	0.777027
>DZY20_k141_2907	>DZY07_k141_5468	0.805556
>DZY20_k141_2907	>DZY01_k141_4921	0.811189
>DZY20_k141_2907	>DZY12_k141_12046	0.763513
>DZY20_k141_2907	>DZY01_k141_3406	0.774834
>DZY20_k141_2907	>DZY09_k141_3522	0.77027
>DZY20_k141_2907	>DZY22_k141_18209	0.807947
>DZY20_k141_2907	>DZY12_k141_6591	0.761589
>DZY20_k141_2907	>DZY12_k141_6964	0.753333
>DZY20_k141_2907	>DZY07_k141_15230	0.591398
>DZY20_k141_2907	>DZY20_k141_12777	0.630872
>DZY20_k141_2907	>DZY08_k141_19439	0.548387
>DZY20_k141_2907	>DZY13_k141_18835	0.530612
>DZY20_k141_2907	>DZY13_k141_10684	0.509804
>DZY20_k141_2907	>DZY13_k141_8815	0.568345
>DZY20_k141_2907	>DZY07_k141_4164	0.548387
>DZY20_k141_2907	>DZY07_k141_18843	0.521739
>DZY20_k141_2907	>DZY17_k141_12245	0.515151
>DZY20_k141_2907	>DZY13_k141_4763	0.651163
>DZY20_k141_2907	>DZY07_k141_14073	0.525773
>DZY20_k141_2907	>DZY12_k141_1341	0.58871
>DZY20_k141_2907	>DZY12_k141_11473	0.635762
>DZY20_k141_2907	>DZY02_k141_6057	0.542553
>DZY20_k141_2907	>DZY13_k141_4939	0.470588
>DZY13_k141_9007	>DZY13_k141_10100	0.948052
>DZY13_k141_9007	>DZY10_k141_4598	0.962963
>DZY13_k141_9007	>DZY10_k141_9938	0.941799
>DZY13_k141_9007	>DZY02_k141_11164	0.951872
>DZY13_k141_9007	>DZY13_k141_22932	0.955696
>DZY13_k141_9007	>DZY01_k141_4470	0.967742
>DZY13_k141_9007	>DZY10_k141_13985	0.956522
>DZY13_k141_9007	>DZY13_k141_12059	0.955752
>DZY13_k141_9007	>DZY13_k141_1019	0.9375
>DZY13_k141_9007	>DZY10_k141_20416	0.911504
>DZY13_k141_9007	>DZY10_k141_6113	0.819767
>DZY13_k141_9007	>DZY12_k141_8727	0.801205
>DZY13_k141_9007	>DZY07_k141_13528	0.787356
>DZY13_k141_9007	>DZY07_k141_14707	0.791667
>DZY13_k141_9007	>DZY12_k141_7370	0.797619
>DZY13_k141_9007	>DZY20_k141_24039	0.8
>DZY13_k141_9007	>DZY10_k141_22570	0.8
>DZY13_k141_9007	>DZY08_k141_9787	0.802395
>DZY13_k141_9007	>DZY13_k141_4445	0.84
>DZY13_k141_9007	>DZY12_k141_6424	0.724551
>DZY13_k141_9007	>DZY13_k141_9218	0.783626
>DZY13_k141_9007	>DZY20_k141_25781	0.759259
>DZY13_k141_9007	>DZY12_k141_2637	0.762295
>DZY13_k141_9007	>DZY13_k141_8223	0.689024
>DZY13_k141_9007	>DZY10_k141_5992	0.723684
>DZY13_k141_9007	>DZY23_k141_6560	0.723684
>DZY13_k141_9007	>DZY02_k141_11769	0.72549
>DZY13_k141_9007	>DZY09_k141_2223	0.735099
>DZY13_k141_9007	>DZY13_k141_5223	0.741379
>DZY13_k141_9007	>DZY01_k141_10625	0.715278
>DZY13_k141_9007	>DZY07_k141_17340	0.698718
>DZY13_k141_9007	>DZY02_k141_10561	0.657143
>DZY13_k141_9007	>DZY12_k141_3437	0.707317
>DZY13_k141_9007	>DZY13_k141_12287	0.722222
>DZY13_k141_9007	>DZY13_k141_15676	0.722222
>DZY13_k141_9007	>DZY13_k141_7746	0.75
>DZY13_k141_9007	>DZY10_k141_3970	0.753247
>DZY13_k141_9007	>DZY17_k141_13546	0.75974
>DZY13_k141_9007	>DZY07_k141_16627	0.734177
>DZY13_k141_9007	>DZY12_k141_3252	0.740506
>DZY13_k141_9007	>DZY07_k141_4145	0.715278
>DZY13_k141_9007	>DZY20_k141_23491	0.742138
>DZY13_k141_9007	>DZY17_k141_6212	0.707317
>DZY13_k141_9007	>DZY02_k141_6796	0.69375
>DZY13_k141_9007	>DZY10_k141_21999	0.71875
>DZY13_k141_9007	>DZY13_k141_13037	0.72619
>DZY13_k141_9007	>DZY13_k141_19017	0.769231
>DZY13_k141_9007	>DZY13_k141_22537	0.794326
>DZY13_k141_9007	>DZY13_k141_2697	0.75
>DZY13_k141_9007	>DZY12_k141_10145	0.781609
>DZY13_k141_9007	>DZY07_k141_5468	0.801136
>DZY13_k141_9007	>DZY01_k141_4921	0.794286
>DZY13_k141_9007	>DZY12_k141_12046	0.763006
>DZY13_k141_9007	>DZY01_k141_3406	0.814607
>DZY13_k141_9007	>DZY09_k141_3522	0.786127
>DZY13_k141_9007	>DZY22_k141_18209	0.803371
>DZY13_k141_9007	>DZY12_k141_6591	0.774011
>DZY13_k141_9007	>DZY12_k141_6964	0.827586
>DZY13_k141_9007	>DZY07_k141_15230	0.634409
>DZY13_k141_9007	>DZY20_k141_12777	0.569149
>DZY13_k141_9007	>DZY08_k141_19439	0.614583
>DZY13_k141_9007	>DZY13_k141_18835	0.557692
>DZY13_k141_9007	>DZY13_k141_10684	0.591837
>DZY13_k141_9007	>DZY13_k141_8815	0.585366
>DZY13_k141_9007	>DZY07_k141_4164	0.547826
>DZY13_k141_9007	>DZY07_k141_18843	0.583942
>DZY13_k141_9007	>DZY17_k141_12245	0.536913
>DZY13_k141_9007	>DZY13_k141_4763	0.617834
>DZY13_k141_9007	>DZY07_k141_14073	0.584158
>DZY13_k141_9007	>DZY12_k141_1341	0.574074
>DZY13_k141_9007	>DZY12_k141_11473	0.566138
>DZY13_k141_9007	>DZY02_k141_6057	0.54902
>DZY13_k141_9007	>DZY13_k141_4939	0.495798
>DZY13_k141_10100	>DZY10_k141_4598	0.985714
>DZY13_k141_10100	>DZY10_k141_9938	0.974026
>DZY13_k141_10100	>DZY02_k141_11164	0.954248
>DZY13_k141_10100	>DZY13_k141_22932	0.961039
>DZY13_k141_10100	>DZY01_k141_4470	0.960526
>DZY13_k141_10100	>DZY10_k141_13985	0.965217
>DZY13_k141_10100	>DZY13_k141_12059	0.955752
>DZY13_k141_10100	>DZY13_k141_1019	0.928571
>DZY13_k141_10100	>DZY10_k141_20416	0.964602
>DZY13_k141_10100	>DZY10_k141_6113	0.777778
>DZY13_k141_10100	>DZY12_k141_8727	0.773723
>DZY13_k141_10100	>DZY07_k141_13528	0.784314
>DZY13_k141_10100	>DZY07_k141_14707	0.699346
>DZY13_k141_10100	>DZY12_k141_7370	0.712418
>DZY13_k141_10100	>DZY20_k141_24039	0.805369
>DZY13_k141_10100	>DZY10_k141_22570	0.756579
>DZY13_k141_10100	>DZY08_k141_9787	0.741497
>DZY13_k141_10100	>DZY13_k141_4445	0.83
>DZY13_k141_10100	>DZY12_k141_6424	0.689189
>DZY13_k141_10100	>DZY13_k141_9218	0.736842
>DZY13_k141_10100	>DZY20_k141_25781	0.722222
>DZY13_k141_10100	>DZY12_k141_2637	0.77193
>DZY13_k141_10100	>DZY13_k141_8223	0.696296
>DZY13_k141_10100	>DZY10_k141_5992	0.711111
>DZY13_k141_10100	>DZY23_k141_6560	0.711111
>DZY13_k141_10100	>DZY02_k141_11769	0.725926
>DZY13_k141_10100	>DZY09_k141_2223	0.723881
>DZY13_k141_10100	>DZY13_k141_5223	0.724138
>DZY13_k141_10100	>DZY01_k141_10625	0.721739
>DZY13_k141_10100	>DZY07_k141_17340	0.692308
>DZY13_k141_10100	>DZY02_k141_10561	0.637584
>DZY13_k141_10100	>DZY12_k141_3437	0.703704
>DZY13_k141_10100	>DZY13_k141_12287	0.711111
>DZY13_k141_10100	>DZY13_k141_15676	0.70339
>DZY13_k141_10100	>DZY13_k141_7746	0.701492
>DZY13_k141_10100	>DZY10_k141_3970	0.717557
>DZY13_k141_10100	>DZY17_k141_13546	0.725191
>DZY13_k141_10100	>DZY07_k141_16627	0.703704
>DZY13_k141_10100	>DZY12_k141_3252	0.703704
>DZY13_k141_10100	>DZY07_k141_4145	0.723214
>DZY13_k141_10100	>DZY20_k141_23491	0.748092
>DZY13_k141_10100	>DZY17_k141_6212	0.715329
>DZY13_k141_10100	>DZY02_k141_6796	0.691176
>DZY13_k141_10100	>DZY10_k141_21999	0.746154
>DZY13_k141_10100	>DZY13_k141_13037	0.75
>DZY13_k141_10100	>DZY13_k141_19017	0.75
>DZY13_k141_10100	>DZY13_k141_22537	0.814286
>DZY13_k141_10100	>DZY13_k141_2697	0.769737
>DZY13_k141_10100	>DZY12_k141_10145	0.761589
>DZY13_k141_10100	>DZY07_k141_5468	0.795918
>DZY13_k141_10100	>DZY01_k141_4921	0.780822
>DZY13_k141_10100	>DZY12_k141_12046	0.778524
>DZY13_k141_10100	>DZY01_k141_3406	0.764706
>DZY13_k141_10100	>DZY09_k141_3522	0.763513
>DZY13_k141_10100	>DZY22_k141_18209	0.798701
>DZY13_k141_10100	>DZY12_k141_6591	0.774834
>DZY13_k141_10100	>DZY12_k141_6964	0.75
>DZY13_k141_10100	>DZY07_k141_15230	0.55914
>DZY13_k141_10100	>DZY20_k141_12777	0.620915
>DZY13_k141_10100	>DZY08_k141_19439	0.556701
>DZY13_k141_10100	>DZY13_k141_18835	0.515464
>DZY13_k141_10100	>DZY13_k141_10684	0.556701
>DZY13_k141_10100	>DZY13_k141_8815	0.588235
>DZY13_k141_10100	>DZY07_k141_4164	0.527778
>DZY13_k141_10100	>DZY07_k141_18843	0.603306
>DZY13_k141_10100	>DZY17_k141_12245	0.543103
>DZY13_k141_10100	>DZY13_k141_4763	0.607407
>DZY13_k141_10100	>DZY07_k141_14073	0.480769
>DZY13_k141_10100	>DZY12_k141_1341	0.57554
>DZY13_k141_10100	>DZY12_k141_11473	0.616883
>DZY13_k141_10100	>DZY02_k141_6057	0.509804
>DZY13_k141_10100	>DZY13_k141_4939	0.429752
>DZY10_k141_4598	>DZY10_k141_9938	0.987654
>DZY10_k141_4598	>DZY02_k141_11164	0.981482
>DZY10_k141_4598	>DZY13_k141_22932	0.951049
>DZY10_k141_4598	>DZY01_k141_4470	0.969136
>DZY10_k141_4598	>DZY10_k141_13985	0.960784
>DZY10_k141_4598	>DZY13_k141_12059	0.969697
>DZY10_k141_4598	>DZY13_k141_1019	0.938775
>DZY10_k141_4598	>DZY10_k141_20416	0.960396
>DZY10_k141_4598	>DZY10_k141_6113	0.844595
>DZY10_k141_4598	>DZY12_k141_8727	0.804054
>DZY10_k141_4598	>DZY07_k141_13528	0.79054
>DZY10_k141_4598	>DZY07_k141_14707	0.769231
>DZY10_k141_4598	>DZY12_k141_7370	0.776224
>DZY10_k141_4598	>DZY20_k141_24039	0.788079
>DZY10_k141_4598	>DZY10_k141_22570	0.793103
>DZY10_k141_4598	>DZY08_k141_9787	0.773333
>DZY10_k141_4598	>DZY13_k141_4445	0.802326
>DZY10_k141_4598	>DZY12_k141_6424	0.712329
>DZY10_k141_4598	>DZY13_k141_9218	0.795918
>DZY10_k141_4598	>DZY20_k141_25781	0.75
>DZY10_k141_4598	>DZY12_k141_2637	0.768595
>DZY10_k141_4598	>DZY13_k141_8223	0.695364
>DZY10_k141_4598	>DZY10_k141_5992	0.704698
>DZY10_k141_4598	>DZY23_k141_6560	0.704698
>DZY10_k141_4598	>DZY02_k141_11769	0.697987
>DZY10_k141_4598	>DZY09_k141_2223	0.722973
>DZY10_k141_4598	>DZY13_k141_5223	0.765217
>DZY10_k141_4598	>DZY01_k141_10625	0.719697
>DZY10_k141_4598	>DZY07_k141_17340	0.708333
>DZY10_k141_4598	>DZY02_k141_10561	0.682119
>DZY10_k141_4598	>DZY12_k141_3437	0.721854
>DZY10_k141_4598	>DZY13_k141_12287	0.721854
>DZY10_k141_4598	>DZY13_k141_15676	0.719697
>DZY10_k141_4598	>DZY13_k141_7746	0.767606
>DZY10_k141_4598	>DZY10_k141_3970	0.767606
>DZY10_k141_4598	>DZY17_k141_13546	0.774648
>DZY10_k141_4598	>DZY07_k141_16627	0.755396
>DZY10_k141_4598	>DZY12_k141_3252	0.758621
>DZY10_k141_4598	>DZY07_k141_4145	0.727273
>DZY10_k141_4598	>DZY20_k141_23491	0.748299
>DZY10_k141_4598	>DZY17_k141_6212	0.721854
>DZY10_k141_4598	>DZY02_k141_6796	0.695364
>DZY10_k141_4598	>DZY10_k141_21999	0.70946
>DZY10_k141_4598	>DZY13_k141_13037	0.743056
>DZY10_k141_4598	>DZY13_k141_19017	0.765517
>DZY10_k141_4598	>DZY13_k141_22537	0.809524
>DZY10_k141_4598	>DZY13_k141_2697	0.753247
>DZY10_k141_4598	>DZY12_k141_10145	0.788079
>DZY10_k141_4598	>DZY07_k141_5468	0.807947
>DZY10_k141_4598	>DZY01_k141_4921	0.807947
>DZY10_k141_4598	>DZY12_k141_12046	0.793333
>DZY10_k141_4598	>DZY01_k141_3406	0.807947
>DZY10_k141_4598	>DZY09_k141_3522	0.78
>DZY10_k141_4598	>DZY22_k141_18209	0.821192
>DZY10_k141_4598	>DZY12_k141_6591	0.774834
>DZY10_k141_4598	>DZY12_k141_6964	0.774834
>DZY10_k141_4598	>DZY07_k141_15230	0.606742
>DZY10_k141_4598	>DZY20_k141_12777	0.621118
>DZY10_k141_4598	>DZY08_k141_19439	0.554455
>DZY10_k141_4598	>DZY13_k141_18835	0.53
>DZY10_k141_4598	>DZY13_k141_10684	0.568627
>DZY10_k141_4598	>DZY13_k141_8815	0.623188
>DZY10_k141_4598	>DZY07_k141_4164	0.504425
>DZY10_k141_4598	>DZY07_k141_18843	0.503311
>DZY10_k141_4598	>DZY17_k141_12245	0.562044
>DZY10_k141_4598	>DZY13_k141_4763	0.587097
>DZY10_k141_4598	>DZY07_k141_14073	0.533981
>DZY10_k141_4598	>DZY12_k141_1341	0.605442
>DZY10_k141_4598	>DZY12_k141_11473	0.634615
>DZY10_k141_4598	>DZY02_k141_6057	0.539216
>DZY10_k141_4598	>DZY13_k141_4939	0.554546
>DZY10_k141_9938	>DZY02_k141_11164	0.967915
>DZY10_k141_9938	>DZY13_k141_22932	0.955696
>DZY10_k141_9938	>DZY01_k141_4470	0.967742
>DZY10_k141_9938	>DZY10_k141_13985	0.965217
>DZY10_k141_9938	>DZY13_k141_12059	0.955752
>DZY10_k141_9938	>DZY13_k141_1019	0.946429
>DZY10_k141_9938	>DZY10_k141_20416	0.955752
>DZY10_k141_9938	>DZY10_k141_6113	0.815029
>DZY10_k141_9938	>DZY12_k141_8727	0.807229
>DZY10_k141_9938	>DZY07_k141_13528	0.781609
>DZY10_k141_9938	>DZY07_k141_14707	0.779762
>DZY10_k141_9938	>DZY12_k141_7370	0.779762
>DZY10_k141_9938	>DZY20_k141_24039	0.794286
>DZY10_k141_9938	>DZY10_k141_22570	0.782353
>DZY10_k141_9938	>DZY08_k141_9787	0.766467
>DZY10_k141_9938	>DZY13_k141_4445	0.81
>DZY10_k141_9938	>DZY12_k141_6424	0.712575
>DZY10_k141_9938	>DZY13_k141_9218	0.77193
>DZY10_k141_9938	>DZY20_k141_25781	0.740741
>DZY10_k141_9938	>DZY12_k141_2637	0.733871
>DZY10_k141_9938	>DZY13_k141_8223	0.682927
>DZY10_k141_9938	>DZY10_k141_5992	0.703947
>DZY10_k141_9938	>DZY23_k141_6560	0.703947
>DZY10_k141_9938	>DZY02_k141_11769	0.705882
>DZY10_k141_9938	>DZY09_k141_2223	0.715232
>DZY10_k141_9938	>DZY13_k141_5223	0.724138
>DZY10_k141_9938	>DZY01_k141_10625	0.701389
>DZY10_k141_9938	>DZY07_k141_17340	0.673077
>DZY10_k141_9938	>DZY02_k141_10561	0.643678
>DZY10_k141_9938	>DZY12_k141_3437	0.707317
>DZY10_k141_9938	>DZY13_k141_12287	0.701219
>DZY10_k141_9938	>DZY13_k141_15676	0.708333
>DZY10_k141_9938	>DZY13_k141_7746	0.736842
>DZY10_k141_9938	>DZY10_k141_3970	0.74026
>DZY10_k141_9938	>DZY17_k141_13546	0.746753
>DZY10_k141_9938	>DZY07_k141_16627	0.736842
>DZY10_k141_9938	>DZY12_k141_3252	0.740506
>DZY10_k141_9938	>DZY07_k141_4145	0.701389
>DZY10_k141_9938	>DZY20_k141_23491	0.72956
>DZY10_k141_9938	>DZY17_k141_6212	0.707317
>DZY10_k141_9938	>DZY02_k141_6796	0.6875
>DZY10_k141_9938	>DZY10_k141_21999	0.7
>DZY10_k141_9938	>DZY13_k141_13037	0.720238
>DZY10_k141_9938	>DZY13_k141_19017	0.781065
>DZY10_k141_9938	>DZY13_k141_22537	0.794326
>DZY10_k141_9938	>DZY13_k141_2697	0.6875
>DZY10_k141_9938	>DZY12_k141_10145	0.787356
>DZY10_k141_9938	>DZY07_k141_5468	0.778409
>DZY10_k141_9938	>DZY01_k141_4921	0.794286
>DZY10_k141_9938	>DZY12_k141_12046	0.768786
>DZY10_k141_9938	>DZY01_k141_3406	0.808989
>DZY10_k141_9938	>DZY09_k141_3522	0.780347
>DZY10_k141_9938	>DZY22_k141_18209	0.780899
>DZY10_k141_9938	>DZY12_k141_6591	0.757062
>DZY10_k141_9938	>DZY12_k141_6964	0.789773
>DZY10_k141_9938	>DZY07_k141_15230	0.714286
>DZY10_k141_9938	>DZY20_k141_12777	0.604278
>DZY10_k141_9938	>DZY08_k141_19439	0.555556
>DZY10_k141_9938	>DZY13_k141_18835	0.56
>DZY10_k141_9938	>DZY13_k141_10684	0.597938
>DZY10_k141_9938	>DZY13_k141_8815	0.58642
>DZY10_k141_9938	>DZY07_k141_4164	0.565574
>DZY10_k141_9938	>DZY07_k141_18843	0.58156
>DZY10_k141_9938	>DZY17_k141_12245	0.550336
>DZY10_k141_9938	>DZY13_k141_4763	0.617834
>DZY10_k141_9938	>DZY07_k141_14073	0.575758
>DZY10_k141_9938	>DZY12_k141_1341	0.508571
>DZY10_k141_9938	>DZY12_k141_11473	0.55615
>DZY10_k141_9938	>DZY02_k141_6057	0.557692
>DZY10_k141_9938	>DZY13_k141_4939	0.578947
>DZY02_k141_11164	>DZY13_k141_22932	0.967949
>DZY02_k141_11164	>DZY01_k141_4470	0.967742
>DZY02_k141_11164	>DZY10_k141_13985	0.973684
>DZY02_k141_11164	>DZY13_k141_12059	0.964286
>DZY02_k141_11164	>DZY13_k141_1019	0.945946
>DZY02_k141_11164	>DZY10_k141_20416	0.955752
>DZY02_k141_11164	>DZY10_k141_6113	0.825581
>DZY02_k141_11164	>DZY12_k141_8727	0.795181
>DZY02_k141_11164	>DZY07_k141_13528	0.774567
>DZY02_k141_11164	>DZY07_k141_14707	0.761905
>DZY02_k141_11164	>DZY12_k141_7370	0.796407
>DZY02_k141_11164	>DZY20_k141_24039	0.794286
>DZY02_k141_11164	>DZY10_k141_22570	0.776471
>DZY02_k141_11164	>DZY08_k141_9787	0.781818
>DZY02_k141_11164	>DZY13_k141_4445	0.818182
>DZY02_k141_11164	>DZY12_k141_6424	0.718563
>DZY02_k141_11164	>DZY13_k141_9218	0.782353
>DZY02_k141_11164	>DZY20_k141_25781	0.75
>DZY02_k141_11164	>DZY12_k141_2637	0.75
>DZY02_k141_11164	>DZY13_k141_8223	0.670732
>DZY02_k141_11164	>DZY10_k141_5992	0.710526
>DZY02_k141_11164	>DZY23_k141_6560	0.710526
>DZY02_k141_11164	>DZY02_k141_11769	0.712418
>DZY02_k141_11164	>DZY09_k141_2223	0.721854
>DZY02_k141_11164	>DZY13_k141_5223	0.741379
>DZY02_k141_11164	>DZY01_k141_10625	0.708333
>DZY02_k141_11164	>DZY07_k141_17340	0.694805
>DZY02_k141_11164	>DZY02_k141_10561	0.653179
>DZY02_k141_11164	>DZY12_k141_3437	0.695122
>DZY02_k141_11164	>DZY13_k141_12287	0.701219
>DZY02_k141_11164	>DZY13_k141_15676	0.715278
>DZY02_k141_11164	>DZY13_k141_7746	0.743421
>DZY02_k141_11164	>DZY10_k141_3970	0.746753
>DZY02_k141_11164	>DZY17_k141_13546	0.753247
>DZY02_k141_11164	>DZY07_k141_16627	0.723684
>DZY02_k141_11164	>DZY12_k141_3252	0.727848
>DZY02_k141_11164	>DZY07_k141_4145	0.708333
>DZY02_k141_11164	>DZY20_k141_23491	0.735849
>DZY02_k141_11164	>DZY17_k141_6212	0.707317
>DZY02_k141_11164	>DZY02_k141_6796	0.6875
>DZY02_k141_11164	>DZY10_k141_21999	0.70625
>DZY02_k141_11164	>DZY13_k141_13037	0.698225
>DZY02_k141_11164	>DZY13_k141_19017	0.757397
>DZY02_k141_11164	>DZY13_k141_22537	0.805755
>DZY02_k141_11164	>DZY13_k141_2697	0.681818
>DZY02_k141_11164	>DZY12_k141_10145	0.775862
>DZY02_k141_11164	>DZY07_k141_5468	0.794286
>DZY02_k141_11164	>DZY01_k141_4921	0.782857
>DZY02_k141_11164	>DZY12_k141_12046	0.774567
>DZY02_k141_11164	>DZY01_k141_3406	0.806818
>DZY02_k141_11164	>DZY09_k141_3522	0.774567
>DZY02_k141_11164	>DZY22_k141_18209	0.806818
>DZY02_k141_11164	>DZY12_k141_6591	0.772727
>DZY02_k141_11164	>DZY12_k141_6964	0.8
>DZY02_k141_11164	>DZY07_k141_15230	0.666667
>DZY02_k141_11164	>DZY20_k141_12777	0.562162
>DZY02_k141_11164	>DZY08_k141_19439	0.554455
>DZY02_k141_11164	>DZY13_k141_18835	0.557692
>DZY02_k141_11164	>DZY13_k141_10684	0.597938
>DZY02_k141_11164	>DZY13_k141_8815	0.562874
>DZY02_k141_11164	>DZY07_k141_4164	0.565574
>DZY02_k141_11164	>DZY07_k141_18843	0.588653
>DZY02_k141_11164	>DZY17_k141_12245	0.530201
>DZY02_k141_11164	>DZY13_k141_4763	0.619355
>DZY02_k141_11164	>DZY07_k141_14073	0.544555
>DZY02_k141_11164	>DZY12_k141_1341	0.523529
>DZY02_k141_11164	>DZY12_k141_11473	0.540107
>DZY02_k141_11164	>DZY02_k141_6057	0.533981
>DZY02_k141_11164	>DZY13_k141_4939	0.552632
>DZY13_k141_22932	>DZY01_k141_4470	0.980645
>DZY13_k141_22932	>DZY10_k141_13985	0.965217
>DZY13_k141_22932	>DZY13_k141_12059	0.955752
>DZY13_k141_22932	>DZY13_k141_1019	0.973214
>DZY13_k141_22932	>DZY10_k141_20416	0.946903
>DZY13_k141_22932	>DZY10_k141_6113	0.769231
>DZY13_k141_22932	>DZY12_k141_8727	0.778571
>DZY13_k141_22932	>DZY07_k141_13528	0.75974
>DZY13_k141_22932	>DZY07_k141_14707	0.729032
>DZY13_k141_22932	>DZY12_k141_7370	0.729032
>DZY13_k141_22932	>DZY20_k141_24039	0.774193
>DZY13_k141_22932	>DZY10_k141_22570	0.781457
>DZY13_k141_22932	>DZY08_k141_9787	0.76
>DZY13_k141_22932	>DZY13_k141_4445	0.83
>DZY13_k141_22932	>DZY12_k141_6424	0.671053
>DZY13_k141_22932	>DZY13_k141_9218	0.735484
>DZY13_k141_22932	>DZY20_k141_25781	0.731482
>DZY13_k141_22932	>DZY12_k141_2637	0.786325
>DZY13_k141_22932	>DZY13_k141_8223	0.695036
>DZY13_k141_22932	>DZY10_k141_5992	0.710145
>DZY13_k141_22932	>DZY23_k141_6560	0.710145
>DZY13_k141_22932	>DZY02_k141_11769	0.710145
>DZY13_k141_22932	>DZY09_k141_2223	0.722628
>DZY13_k141_22932	>DZY13_k141_5223	0.75
>DZY13_k141_22932	>DZY01_k141_10625	0.716667
>DZY13_k141_22932	>DZY07_k141_17340	0.691781
>DZY13_k141_22932	>DZY02_k141_10561	0.655629
>DZY13_k141_22932	>DZY12_k141_3437	0.707143
>DZY13_k141_22932	>DZY13_k141_12287	0.707143
>DZY13_k141_22932	>DZY13_k141_15676	0.708333
>DZY13_k141_22932	>DZY13_k141_7746	0.691176
>DZY13_k141_22932	>DZY10_k141_3970	0.725191
>DZY13_k141_22932	>DZY17_k141_13546	0.732824
>DZY13_k141_22932	>DZY07_k141_16627	0.718518
>DZY13_k141_22932	>DZY12_k141_3252	0.718518
>DZY13_k141_22932	>DZY07_k141_4145	0.730435
>DZY13_k141_22932	>DZY20_k141_23491	0.748148
>DZY13_k141_22932	>DZY17_k141_6212	0.716312
>DZY13_k141_22932	>DZY02_k141_6796	0.70073
>DZY13_k141_22932	>DZY10_k141_21999	0.753846
>DZY13_k141_22932	>DZY13_k141_13037	0.694805
>DZY13_k141_22932	>DZY13_k141_19017	0.75
>DZY13_k141_22932	>DZY13_k141_22537	0.801418
>DZY13_k141_22932	>DZY13_k141_2697	0.764706
>DZY13_k141_22932	>DZY12_k141_10145	0.75974
>DZY13_k141_22932	>DZY07_k141_5468	0.730769
>DZY13_k141_22932	>DZY01_k141_4921	0.791946
>DZY13_k141_22932	>DZY12_k141_12046	0.769737
>DZY13_k141_22932	>DZY01_k141_3406	0.809524
>DZY13_k141_22932	>DZY09_k141_3522	0.774834
>DZY13_k141_22932	>DZY22_k141_18209	0.787097
>DZY13_k141_22932	>DZY12_k141_6591	0.724359
>DZY13_k141_22932	>DZY12_k141_6964	0.720779
>DZY13_k141_22932	>DZY07_k141_15230	0.593407
>DZY13_k141_22932	>DZY20_k141_12777	0.607595
>DZY13_k141_22932	>DZY08_k141_19439	0.514852
>DZY13_k141_22932	>DZY13_k141_18835	0.5
>DZY13_k141_22932	>DZY13_k141_10684	0.561225
>DZY13_k141_22932	>DZY13_k141_8815	0.551724
>DZY13_k141_22932	>DZY07_k141_4164	0.527778
>DZY13_k141_22932	>DZY07_k141_18843	0.507143
>DZY13_k141_22932	>DZY17_k141_12245	0.554622
>DZY13_k141_22932	>DZY13_k141_4763	0.62963
>DZY13_k141_22932	>DZY07_k141_14073	0.531915
>DZY13_k141_22932	>DZY12_k141_1341	0.564286
>DZY13_k141_22932	>DZY12_k141_11473	0.531646
>DZY13_k141_22932	>DZY02_k141_6057	0.53125
>DZY13_k141_22932	>DZY13_k141_4939	0.465517
>DZY01_k141_4470	>DZY10_k141_13985	0.982456
>DZY01_k141_4470	>DZY13_k141_12059	0.954955
>DZY01_k141_4470	>DZY13_k141_1019	0.981818
>DZY01_k141_4470	>DZY10_k141_20416	0.938053
>DZY01_k141_4470	>DZY10_k141_6113	0.825581
>DZY01_k141_4470	>DZY12_k141_8727	0.813253
>DZY01_k141_4470	>DZY07_k141_13528	0.802326
>DZY01_k141_4470	>DZY07_k141_14707	0.802395
>DZY01_k141_4470	>DZY12_k141_7370	0.802395
>DZY01_k141_4470	>DZY20_k141_24039	0.805714
>DZY01_k141_4470	>DZY10_k141_22570	0.804734
>DZY01_k141_4470	>DZY08_k141_9787	0.792683
>DZY01_k141_4470	>DZY13_k141_4445	0.795918
>DZY01_k141_4470	>DZY12_k141_6424	0.730539
>DZY01_k141_4470	>DZY13_k141_9218	0.795322
>DZY01_k141_4470	>DZY20_k141_25781	0.75
>DZY01_k141_4470	>DZY12_k141_2637	0.762295
>DZY01_k141_4470	>DZY13_k141_8223	0.676829
>DZY01_k141_4470	>DZY10_k141_5992	0.710526
>DZY01_k141_4470	>DZY23_k141_6560	0.710526
>DZY01_k141_4470	>DZY02_k141_11769	0.712418
>DZY01_k141_4470	>DZY09_k141_2223	0.721854
>DZY01_k141_4470	>DZY13_k141_5223	0.741379
>DZY01_k141_4470	>DZY01_k141_10625	0.708333
>DZY01_k141_4470	>DZY07_k141_17340	0.679487
>DZY01_k141_4470	>DZY02_k141_10561	0.645714
>DZY01_k141_4470	>DZY12_k141_3437	0.701219
>DZY01_k141_4470	>DZY13_k141_12287	0.695122
>DZY01_k141_4470	>DZY13_k141_15676	0.715278
>DZY01_k141_4470	>DZY13_k141_7746	0.743421
>DZY01_k141_4470	>DZY10_k141_3970	0.746753
>DZY01_k141_4470	>DZY17_k141_13546	0.753247
>DZY01_k141_4470	>DZY07_k141_16627	0.730263
>DZY01_k141_4470	>DZY12_k141_3252	0.734177
>DZY01_k141_4470	>DZY07_k141_4145	0.708333
>DZY01_k141_4470	>DZY20_k141_23491	0.735849
>DZY01_k141_4470	>DZY17_k141_6212	0.713415
>DZY01_k141_4470	>DZY02_k141_6796	0.6875
>DZY01_k141_4470	>DZY10_k141_21999	0.70625
>DZY01_k141_4470	>DZY13_k141_13037	0.72619
>DZY01_k141_4470	>DZY13_k141_19017	0.781065
>DZY01_k141_4470	>DZY13_k141_22537	0.818841
>DZY01_k141_4470	>DZY13_k141_2697	0.74269
>DZY01_k141_4470	>DZY12_k141_10145	0.793103
>DZY01_k141_4470	>DZY07_k141_5468	0.794286
>DZY01_k141_4470	>DZY01_k141_4921	0.8
>DZY01_k141_4470	>DZY12_k141_12046	0.758621
>DZY01_k141_4470	>DZY01_k141_3406	0.817143
>DZY01_k141_4470	>DZY09_k141_3522	0.791907
>DZY01_k141_4470	>DZY22_k141_18209	0.8
>DZY01_k141_4470	>DZY12_k141_6591	0.794286
>DZY01_k141_4470	>DZY12_k141_6964	0.794286
>DZY01_k141_4470	>DZY07_k141_15230	0.645161
>DZY01_k141_4470	>DZY20_k141_12777	0.576087
>DZY01_k141_4470	>DZY08_k141_19439	0.554455
>DZY01_k141_4470	>DZY13_k141_18835	0.557692
>DZY01_k141_4470	>DZY13_k141_10684	0.57732
>DZY01_k141_4470	>DZY13_k141_8815	0.566265
>DZY01_k141_4470	>DZY07_k141_4164	0.565574
>DZY01_k141_4470	>DZY07_k141_18843	0.574468
>DZY01_k141_4470	>DZY17_k141_12245	0.52349
>DZY01_k141_4470	>DZY13_k141_4763	0.611465
>DZY01_k141_4470	>DZY07_k141_14073	0.554455
>DZY01_k141_4470	>DZY12_k141_1341	0.523256
>DZY01_k141_4470	>DZY12_k141_11473	0.553763
>DZY01_k141_4470	>DZY02_k141_6057	0.519231
>DZY01_k141_4470	>DZY13_k141_4939	0.570175
>DZY10_k141_13985	>DZY13_k141_12059	0.982143
>DZY10_k141_13985	>DZY13_k141_1019	0.972973
>DZY10_k141_13985	>DZY10_k141_20416	0.973214
>DZY10_k141_13985	>DZY10_k141_6113	0.869565
>DZY10_k141_13985	>DZY12_k141_8727	0.886792
>DZY10_k141_13985	>DZY07_k141_13528	0.86087
>DZY10_k141_13985	>DZY07_k141_14707	0.817391
>DZY10_k141_13985	>DZY12_k141_7370	0.834783
>DZY10_k141_13985	>DZY20_k141_24039	0.877193
>DZY10_k141_13985	>DZY10_k141_22570	0.815789
>DZY10_k141_13985	>DZY08_k141_9787	0.843478
>DZY10_k141_13985	>DZY13_k141_4445	0.838384
>DZY10_k141_13985	>DZY12_k141_6424	0.738739
>DZY10_k141_13985	>DZY13_k141_9218	0.842105
>DZY10_k141_13985	>DZY20_k141_25781	0.7625
>DZY10_k141_13985	>DZY12_k141_2637	0.77551
>DZY10_k141_13985	>DZY13_k141_8223	0.74
>DZY10_k141_13985	>DZY10_k141_5992	0.773196
>DZY10_k141_13985	>DZY23_k141_6560	0.773196
>DZY10_k141_13985	>DZY02_k141_11769	0.773196
>DZY10_k141_13985	>DZY09_k141_2223	0.791667
>DZY10_k141_13985	>DZY13_k141_5223	0.75
>DZY10_k141_13985	>DZY01_k141_10625	0.775
>DZY10_k141_13985	>DZY07_k141_17340	0.72973
>DZY10_k141_13985	>DZY02_k141_10561	0.675676
>DZY10_k141_13985	>DZY12_k141_3437	0.74
>DZY10_k141_13985	>DZY13_k141_12287	0.75
>DZY10_k141_13985	>DZY13_k141_15676	0.7625
>DZY10_k141_13985	>DZY13_k141_7746	0.770833
>DZY10_k141_13985	>DZY10_k141_3970	0.770833
>DZY10_k141_13985	>DZY17_k141_13546	0.78125
>DZY10_k141_13985	>DZY07_k141_16627	0.75
>DZY10_k141_13985	>DZY12_k141_3252	0.75
>DZY10_k141_13985	>DZY07_k141_4145	0.775
>DZY10_k141_13985	>DZY20_k141_23491	0.78125
>DZY10_k141_13985	>DZY17_k141_6212	0.78
>DZY10_k141_13985	>DZY02_k141_6796	0.74
>DZY10_k141_13985	>DZY10_k141_21999	0.783505
>DZY10_k141_13985	>DZY13_k141_13037	0.780702
>DZY10_k141_13985	>DZY13_k141_19017	0.815789
>DZY10_k141_13985	>DZY13_k141_22537	0.869565
>DZY10_k141_13985	>DZY13_k141_2697	0.868421
>DZY10_k141_13985	>DZY12_k141_10145	0.867257
>DZY10_k141_13985	>DZY07_k141_5468	0.834783
>DZY10_k141_13985	>DZY01_k141_4921	0.877193
>DZY10_k141_13985	>DZY12_k141_12046	0.884956
>DZY10_k141_13985	>DZY01_k141_3406	0.878261
>DZY10_k141_13985	>DZY09_k141_3522	0.867257
>DZY10_k141_13985	>DZY22_k141_18209	0.878261
>DZY10_k141_13985	>DZY12_k141_6591	0.843478
>DZY10_k141_13985	>DZY12_k141_6964	0.826087
>DZY10_k141_13985	>DZY07_k141_15230	0.511111
>DZY10_k141_13985	>DZY20_k141_12777	0.591304
>DZY10_k141_13985	>DZY08_k141_19439	0.494845
>DZY10_k141_13985	>DZY13_k141_18835	0.445652
>DZY10_k141_13985	>DZY13_k141_10684	0.551724
>DZY10_k141_13985	>DZY13_k141_8815	0.561905
>DZY10_k141_13985	>DZY07_k141_4164	0.548781
>DZY10_k141_13985	>DZY07_k141_18843	0.542056
>DZY10_k141_13985	>DZY17_k141_12245	0.513761
>DZY10_k141_13985	>DZY13_k141_4763	0.66
>DZY10_k141_13985	>DZY07_k141_14073	0.50505
>DZY10_k141_13985	>DZY12_k141_1341	0.573913
>DZY10_k141_13985	>DZY12_k141_11473	0.582609
>DZY10_k141_13985	>DZY02_k141_6057	0.452632
>DZY10_k141_13985	>DZY13_k141_4939	0.46729
>DZY13_k141_12059	>DZY13_k141_1019	0.946429
>DZY13_k141_12059	>DZY10_k141_20416	0.954955
>DZY13_k141_12059	>DZY10_k141_6113	0.883929
>DZY13_k141_12059	>DZY12_k141_8727	0.883495
>DZY13_k141_12059	>DZY07_k141_13528	0.858407
>DZY13_k141_12059	>DZY07_k141_14707	0.794643
>DZY13_k141_12059	>DZY12_k141_7370	0.8125
>DZY13_k141_12059	>DZY20_k141_24039	0.864865
>DZY13_k141_12059	>DZY10_k141_22570	0.854545
>DZY13_k141_12059	>DZY08_k141_9787	0.831858
>DZY13_k141_12059	>DZY13_k141_4445	0.83
>DZY13_k141_12059	>DZY12_k141_6424	0.785047
>DZY13_k141_12059	>DZY13_k141_9218	0.810811
>DZY13_k141_12059	>DZY20_k141_25781	0.753247
>DZY13_k141_12059	>DZY12_k141_2637	0.768421
>DZY13_k141_12059	>DZY13_k141_8223	0.742268
>DZY13_k141_12059	>DZY10_k141_5992	0.776596
>DZY13_k141_12059	>DZY23_k141_6560	0.776596
>DZY13_k141_12059	>DZY02_k141_11769	0.776596
>DZY13_k141_12059	>DZY09_k141_2223	0.795699
>DZY13_k141_12059	>DZY13_k141_5223	0.742268
>DZY13_k141_12059	>DZY01_k141_10625	0.779221
>DZY13_k141_12059	>DZY07_k141_17340	0.712963
>DZY13_k141_12059	>DZY02_k141_10561	0.682243
>DZY13_k141_12059	>DZY12_k141_3437	0.742268
>DZY13_k141_12059	>DZY13_k141_12287	0.752577
>DZY13_k141_12059	>DZY13_k141_15676	0.766234
>DZY13_k141_12059	>DZY13_k141_7746	0.774193
>DZY13_k141_12059	>DZY10_k141_3970	0.774193
>DZY13_k141_12059	>DZY17_k141_13546	0.784946
>DZY13_k141_12059	>DZY07_k141_16627	0.752577
>DZY13_k141_12059	>DZY12_k141_3252	0.752577
>DZY13_k141_12059	>DZY07_k141_4145	0.779221
>DZY13_k141_12059	>DZY20_k141_23491	0.784946
>DZY13_k141_12059	>DZY17_k141_6212	0.783505
>DZY13_k141_12059	>DZY02_k141_6796	0.742268
>DZY13_k141_12059	>DZY10_k141_21999	0.787234
>DZY13_k141_12059	>DZY13_k141_13037	0.783784
>DZY13_k141_12059	>DZY13_k141_19017	0.810811
>DZY13_k141_12059	>DZY13_k141_22537	0.849557
>DZY13_k141_12059	>DZY13_k141_2697	0.848214
>DZY13_k141_12059	>DZY12_k141_10145	0.881818
>DZY13_k141_12059	>DZY07_k141_5468	0.848214
>DZY13_k141_12059	>DZY01_k141_4921	0.864865
>DZY13_k141_12059	>DZY12_k141_12046	0.872727
>DZY13_k141_12059	>DZY01_k141_3406	0.867257
>DZY13_k141_12059	>DZY09_k141_3522	0.890909
>DZY13_k141_12059	>DZY22_k141_18209	0.884956
>DZY13_k141_12059	>DZY12_k141_6591	0.823009
>DZY13_k141_12059	>DZY12_k141_6964	0.839286
>DZY13_k141_12059	>DZY07_k141_15230	0.511628
>DZY13_k141_12059	>DZY20_k141_12777	0.598214
>DZY13_k141_12059	>DZY08_k141_19439	0.520833
>DZY13_k141_12059	>DZY13_k141_18835	0.449438
>DZY13_k141_12059	>DZY13_k141_10684	0.528736
>DZY13_k141_12059	>DZY13_k141_8815	0.538462
>DZY13_k141_12059	>DZY07_k141_4164	0.517241
>DZY13_k141_12059	>DZY07_k141_18843	0.518518
>DZY13_k141_12059	>DZY17_k141_12245	0.523365
>DZY13_k141_12059	>DZY13_k141_4763	0.673684
>DZY13_k141_12059	>DZY07_k141_14073	0.484849
>DZY13_k141_12059	>DZY12_k141_1341	0.60177
>DZY13_k141_12059	>DZY12_k141_11473	0.60177
>DZY13_k141_12059	>DZY02_k141_6057	0.456522
>DZY13_k141_12059	>DZY13_k141_4939	0.462264
>DZY13_k141_1019	>DZY10_k141_20416	0.945454
>DZY13_k141_1019	>DZY10_k141_6113	0.873874
>DZY13_k141_1019	>DZY12_k141_8727	0.882353
>DZY13_k141_1019	>DZY07_k141_13528	0.857143
>DZY13_k141_1019	>DZY07_k141_14707	0.828829
>DZY13_k141_1019	>DZY12_k141_7370	0.828829
>DZY13_k141_1019	>DZY20_k141_24039	0.863636
>DZY13_k141_1019	>DZY10_k141_22570	0.836364
>DZY13_k141_1019	>DZY08_k141_9787	0.848214
>DZY13_k141_1019	>DZY13_k141_4445	0.8
>DZY13_k141_1019	>DZY12_k141_6424	0.738318
>DZY13_k141_1019	>DZY13_k141_9218	0.818182
>DZY13_k141_1019	>DZY20_k141_25781	0.763158
>DZY13_k141_1019	>DZY12_k141_2637	0.765957
>DZY13_k141_1019	>DZY13_k141_8223	0.75
>DZY13_k141_1019	>DZY10_k141_5992	0.774193
>DZY13_k141_1019	>DZY23_k141_6560	0.774193
>DZY13_k141_1019	>DZY02_k141_11769	0.774193
>DZY13_k141_1019	>DZY09_k141_2223	0.793478
>DZY13_k141_1019	>DZY13_k141_5223	0.760417
>DZY13_k141_1019	>DZY01_k141_10625	0.776316
>DZY13_k141_1019	>DZY07_k141_17340	0.75
>DZY13_k141_1019	>DZY02_k141_10561	0.663551
>DZY13_k141_1019	>DZY12_k141_3437	0.75
>DZY13_k141_1019	>DZY13_k141_12287	0.75
>DZY13_k141_1019	>DZY13_k141_15676	0.763158
>DZY13_k141_1019	>DZY13_k141_7746	0.771739
>DZY13_k141_1019	>DZY10_k141_3970	0.771739
>DZY13_k141_1019	>DZY17_k141_13546	0.782609
>DZY13_k141_1019	>DZY07_k141_16627	0.760417
>DZY13_k141_1019	>DZY12_k141_3252	0.760417
>DZY13_k141_1019	>DZY07_k141_4145	0.776316
>DZY13_k141_1019	>DZY20_k141_23491	0.782609
>DZY13_k141_1019	>DZY17_k141_6212	0.78125
>DZY13_k141_1019	>DZY02_k141_6796	0.75
>DZY13_k141_1019	>DZY10_k141_21999	0.784946
>DZY13_k141_1019	>DZY13_k141_13037	0.763636
>DZY13_k141_1019	>DZY13_k141_19017	0.845455
>DZY13_k141_1019	>DZY13_k141_22537	0.875
>DZY13_k141_1019	>DZY13_k141_2697	0.846847
>DZY13_k141_1019	>DZY12_k141_10145	0.889908
>DZY13_k141_1019	>DZY07_k141_5468	0.846847
>DZY13_k141_1019	>DZY01_k141_4921	0.863636
>DZY13_k141_1019	>DZY12_k141_12046	0.862385
>DZY13_k141_1019	>DZY01_k141_3406	0.848214
>DZY13_k141_1019	>DZY09_k141_3522	0.880734
>DZY13_k141_1019	>DZY22_k141_18209	0.857143
>DZY13_k141_1019	>DZY12_k141_6591	0.837838
>DZY13_k141_1019	>DZY12_k141_6964	0.801802
>DZY13_k141_1019	>DZY07_k141_15230	0.523256
>DZY13_k141_1019	>DZY20_k141_12777	0.580357
>DZY13_k141_1019	>DZY08_k141_19439	0.505376
>DZY13_k141_1019	>DZY13_k141_18835	0.454545
>DZY13_k141_1019	>DZY13_k141_10684	0.559524
>DZY13_k141_1019	>DZY13_k141_8815	0.524272
>DZY13_k141_1019	>DZY07_k141_4164	0.457944
>DZY13_k141_1019	>DZY07_k141_18843	0.523365
>DZY13_k141_1019	>DZY17_k141_12245	0.514019
>DZY13_k141_1019	>DZY13_k141_4763	0.6875
>DZY13_k141_1019	>DZY07_k141_14073	0.455446
>DZY13_k141_1019	>DZY12_k141_1341	0.571429
>DZY13_k141_1019	>DZY12_k141_11473	0.633929
>DZY13_k141_1019	>DZY02_k141_6057	0.466667
>DZY13_k141_1019	>DZY13_k141_4939	0.439252
>DZY10_k141_20416	>DZY10_k141_6113	0.900901
>DZY10_k141_20416	>DZY12_k141_8727	0.883495
>DZY10_k141_20416	>DZY07_k141_13528	0.858407
>DZY10_k141_20416	>DZY07_k141_14707	0.821429
>DZY10_k141_20416	>DZY12_k141_7370	0.821429
>DZY10_k141_20416	>DZY20_k141_24039	0.875
>DZY10_k141_20416	>DZY10_k141_22570	0.803571
>DZY10_k141_20416	>DZY08_k141_9787	0.866071
>DZY10_k141_20416	>DZY13_k141_4445	0.806122
>DZY10_k141_20416	>DZY12_k141_6424	0.788991
>DZY10_k141_20416	>DZY13_k141_9218	0.846847
>DZY10_k141_20416	>DZY20_k141_25781	0.759494
>DZY10_k141_20416	>DZY12_k141_2637	0.747475
>DZY10_k141_20416	>DZY13_k141_8223	0.777778
>DZY10_k141_20416	>DZY10_k141_5992	0.791667
>DZY10_k141_20416	>DZY23_k141_6560	0.791667
>DZY10_k141_20416	>DZY02_k141_11769	0.791667
>DZY10_k141_20416	>DZY09_k141_2223	0.810526
>DZY10_k141_20416	>DZY13_k141_5223	0.787879
>DZY10_k141_20416	>DZY01_k141_10625	0.797468
>DZY10_k141_20416	>DZY07_k141_17340	0.736364
>DZY10_k141_20416	>DZY02_k141_10561	0.690909
>DZY10_k141_20416	>DZY12_k141_3437	0.777778
>DZY10_k141_20416	>DZY13_k141_12287	0.804124
>DZY10_k141_20416	>DZY13_k141_15676	0.78481
>DZY10_k141_20416	>DZY13_k141_7746	0.789474
>DZY10_k141_20416	>DZY10_k141_3970	0.789474
>DZY10_k141_20416	>DZY17_k141_13546	0.8
>DZY10_k141_20416	>DZY07_k141_16627	0.787879
>DZY10_k141_20416	>DZY12_k141_3252	0.787879
>DZY10_k141_20416	>DZY07_k141_4145	0.797468
>DZY10_k141_20416	>DZY20_k141_23491	0.8
>DZY10_k141_20416	>DZY17_k141_6212	0.79798
>DZY10_k141_20416	>DZY02_k141_6796	0.777778
>DZY10_k141_20416	>DZY10_k141_21999	0.791667
>DZY10_k141_20416	>DZY13_k141_13037	0.765766
>DZY10_k141_20416	>DZY13_k141_19017	0.810811
>DZY10_k141_20416	>DZY13_k141_22537	0.876106
>DZY10_k141_20416	>DZY13_k141_2697	0.849557
>DZY10_k141_20416	>DZY12_k141_10145	0.848214
>DZY10_k141_20416	>DZY07_k141_5468	0.858407
>DZY10_k141_20416	>DZY01_k141_4921	0.840708
>DZY10_k141_20416	>DZY12_k141_12046	0.882883
>DZY10_k141_20416	>DZY01_k141_3406	0.849557
>DZY10_k141_20416	>DZY09_k141_3522	0.863636
>DZY10_k141_20416	>DZY22_k141_18209	0.911504
>DZY10_k141_20416	>DZY12_k141_6591	0.849557
>DZY10_k141_20416	>DZY12_k141_6964	0.794643
>DZY10_k141_20416	>DZY07_k141_15230	0.47191
>DZY10_k141_20416	>DZY20_k141_12777	0.675676
>DZY10_k141_20416	>DZY08_k141_19439	0.52809
>DZY10_k141_20416	>DZY13_k141_18835	0.450549
>DZY10_k141_20416	>DZY13_k141_10684	0.478723
>DZY10_k141_20416	>DZY13_k141_8815	0.598131
>DZY10_k141_20416	>DZY07_k141_4164	0.555556
>DZY10_k141_20416	>DZY07_k141_18843	0.556604
>DZY10_k141_20416	>DZY17_k141_12245	0.509259
>DZY10_k141_20416	>DZY13_k141_4763	0.676768
>DZY10_k141_20416	>DZY07_k141_14073	0.474747
>DZY10_k141_20416	>DZY12_k141_1341	0.596154
>DZY10_k141_20416	>DZY12_k141_11473	0.598214
>DZY10_k141_20416	>DZY02_k141_6057	0.446808
>DZY10_k141_20416	>DZY13_k141_4939	0.445454
>DZY10_k141_6113	>DZY12_k141_8727	0.834356
>DZY10_k141_6113	>DZY07_k141_13528	0.831395
>DZY10_k141_6113	>DZY07_k141_14707	0.821429
>DZY10_k141_6113	>DZY12_k141_7370	0.833333
>DZY10_k141_6113	>DZY20_k141_24039	0.825581
>DZY10_k141_6113	>DZY10_k141_22570	0.810651
>DZY10_k141_6113	>DZY08_k141_9787	0.837662
>DZY10_k141_6113	>DZY13_k141_4445	0.838384
>DZY10_k141_6113	>DZY12_k141_6424	0.76506
>DZY10_k141_6113	>DZY13_k141_9218	0.825301
>DZY10_k141_6113	>DZY20_k141_25781	0.738739
>DZY10_k141_6113	>DZY12_k141_2637	0.752
>DZY10_k141_6113	>DZY13_k141_8223	0.77027
>DZY10_k141_6113	>DZY10_k141_5992	0.794118
>DZY10_k141_6113	>DZY23_k141_6560	0.794118
>DZY10_k141_6113	>DZY02_k141_11769	0.79562
>DZY10_k141_6113	>DZY09_k141_2223	0.792593
>DZY10_k141_6113	>DZY13_k141_5223	0.784483
>DZY10_k141_6113	>DZY01_k141_10625	0.725926
>DZY10_k141_6113	>DZY07_k141_17340	0.693878
>DZY10_k141_6113	>DZY02_k141_10561	0.674699
>DZY10_k141_6113	>DZY12_k141_3437	0.716129
>DZY10_k141_6113	>DZY13_k141_12287	0.722581
>DZY10_k141_6113	>DZY13_k141_15676	0.718518
>DZY10_k141_6113	>DZY13_k141_7746	0.758389
>DZY10_k141_6113	>DZY10_k141_3970	0.754967
>DZY10_k141_6113	>DZY17_k141_13546	0.761589
>DZY10_k141_6113	>DZY07_k141_16627	0.741935
>DZY10_k141_6113	>DZY12_k141_3252	0.741935
>DZY10_k141_6113	>DZY07_k141_4145	0.733333
>DZY10_k141_6113	>DZY20_k141_23491	0.754967
>DZY10_k141_6113	>DZY17_k141_6212	0.716129
>DZY10_k141_6113	>DZY02_k141_6796	0.717105
>DZY10_k141_6113	>DZY10_k141_21999	0.795918
>DZY10_k141_6113	>DZY13_k141_13037	0.761905
>DZY10_k141_6113	>DZY13_k141_19017	0.810651
>DZY10_k141_6113	>DZY13_k141_22537	0.805755
>DZY10_k141_6113	>DZY13_k141_2697	0.735294
>DZY10_k141_6113	>DZY12_k141_10145	0.857143
>DZY10_k141_6113	>DZY07_k141_5468	0.835294
>DZY10_k141_6113	>DZY01_k141_4921	0.816568
>DZY10_k141_6113	>DZY12_k141_12046	0.842105
>DZY10_k141_6113	>DZY01_k141_3406	0.83237
>DZY10_k141_6113	>DZY09_k141_3522	0.872727
>DZY10_k141_6113	>DZY22_k141_18209	0.815029
>DZY10_k141_6113	>DZY12_k141_6591	0.828402
>DZY10_k141_6113	>DZY12_k141_6964	0.805882
>DZY10_k141_6113	>DZY07_k141_15230	0.602151
>DZY10_k141_6113	>DZY20_k141_12777	0.670732
>DZY10_k141_6113	>DZY08_k141_19439	0.655172
>DZY10_k141_6113	>DZY13_k141_18835	0.585106
>DZY10_k141_6113	>DZY13_k141_10684	0.519608
>DZY10_k141_6113	>DZY13_k141_8815	0.533333
>DZY10_k141_6113	>DZY07_k141_4164	0.5
>DZY10_k141_6113	>DZY07_k141_18843	0.483222
>DZY10_k141_6113	>DZY17_k141_12245	0.544118
>DZY10_k141_6113	>DZY13_k141_4763	0.557047
>DZY10_k141_6113	>DZY07_k141_14073	0.659341
>DZY10_k141_6113	>DZY12_k141_1341	0.631206
>DZY10_k141_6113	>DZY12_k141_11473	0.560694
>DZY10_k141_6113	>DZY02_k141_6057	0.495327
>DZY10_k141_6113	>DZY13_k141_4939	0.517544
>DZY12_k141_8727	>DZY07_k141_13528	0.89759
>DZY12_k141_8727	>DZY07_k141_14707	0.886076
>DZY12_k141_8727	>DZY12_k141_7370	0.873418
>DZY12_k141_8727	>DZY20_k141_24039	0.795181
>DZY12_k141_8727	>DZY10_k141_22570	0.819876
>DZY12_k141_8727	>DZY08_k141_9787	0.814103
>DZY12_k141_8727	>DZY13_k141_4445	0.846154
>DZY12_k141_8727	>DZY12_k141_6424	0.78882
>DZY12_k141_8727	>DZY13_k141_9218	0.861635
>DZY12_k141_8727	>DZY20_k141_25781	0.733945
>DZY12_k141_8727	>DZY12_k141_2637	0.727273
>DZY12_k141_8727	>DZY13_k141_8223	0.756944
>DZY12_k141_8727	>DZY10_k141_5992	0.736842
>DZY12_k141_8727	>DZY23_k141_6560	0.736842
>DZY12_k141_8727	>DZY02_k141_11769	0.738806
>DZY12_k141_8727	>DZY09_k141_2223	0.711111
>DZY12_k141_8727	>DZY13_k141_5223	0.692982
>DZY12_k141_8727	>DZY01_k141_10625	0.769231
>DZY12_k141_8727	>DZY07_k141_17340	0.680556
>DZY12_k141_8727	>DZY02_k141_10561	0.716129
>DZY12_k141_8727	>DZY12_k141_3437	0.744966
>DZY12_k141_8727	>DZY13_k141_12287	0.75
>DZY12_k141_8727	>DZY13_k141_15676	0.708029
>DZY12_k141_8727	>DZY13_k141_7746	0.681818
>DZY12_k141_8727	>DZY10_k141_3970	0.679487
>DZY12_k141_8727	>DZY17_k141_13546	0.679487
>DZY12_k141_8727	>DZY07_k141_16627	0.724832
>DZY12_k141_8727	>DZY12_k141_3252	0.717949
>DZY12_k141_8727	>DZY07_k141_4145	0.729927
>DZY12_k141_8727	>DZY20_k141_23491	0.673077
>DZY12_k141_8727	>DZY17_k141_6212	0.723684
>DZY12_k141_8727	>DZY02_k141_6796	0.677419
>DZY12_k141_8727	>DZY10_k141_21999	0.716129
>DZY12_k141_8727	>DZY13_k141_13037	0.75
>DZY12_k141_8727	>DZY13_k141_19017	0.832298
>DZY12_k141_8727	>DZY13_k141_22537	0.8
>DZY12_k141_8727	>DZY13_k141_2697	0.730061
>DZY12_k141_8727	>DZY12_k141_10145	0.831325
>DZY12_k141_8727	>DZY07_k141_5468	0.843373
>DZY12_k141_8727	>DZY01_k141_4921	0.831325
>DZY12_k141_8727	>DZY12_k141_12046	0.819277
>DZY12_k141_8727	>DZY01_k141_3406	0.849398
>DZY12_k141_8727	>DZY09_k141_3522	0.849398
>DZY12_k141_8727	>DZY22_k141_18209	0.819277
>DZY12_k141_8727	>DZY12_k141_6591	0.813253
>DZY12_k141_8727	>DZY12_k141_6964	0.833333
>DZY12_k141_8727	>DZY07_k141_15230	0.626374
>DZY12_k141_8727	>DZY20_k141_12777	0.676829
>DZY12_k141_8727	>DZY08_k141_19439	0.510417
>DZY12_k141_8727	>DZY13_k141_18835	0.574257
>DZY12_k141_8727	>DZY13_k141_10684	0.529412
>DZY12_k141_8727	>DZY13_k141_8815	0.607143
>DZY12_k141_8727	>DZY07_k141_4164	0.525
>DZY12_k141_8727	>DZY07_k141_18843	0.557971
>DZY12_k141_8727	>DZY17_k141_12245	0.506944
>DZY12_k141_8727	>DZY13_k141_4763	0.596027
>DZY12_k141_8727	>DZY07_k141_14073	0.56
>DZY12_k141_8727	>DZY12_k141_1341	0.648855
>DZY12_k141_8727	>DZY12_k141_11473	0.619632
>DZY12_k141_8727	>DZY02_k141_6057	0.594059
>DZY12_k141_8727	>DZY13_k141_4939	0.526316
>DZY07_k141_13528	>DZY07_k141_14707	0.85119
>DZY07_k141_13528	>DZY12_k141_7370	0.85119
>DZY07_k141_13528	>DZY20_k141_24039	0.810345
>DZY07_k141_13528	>DZY10_k141_22570	0.817647
>DZY07_k141_13528	>DZY08_k141_9787	0.86747
>DZY07_k141_13528	>DZY13_k141_4445	0.83
>DZY07_k141_13528	>DZY12_k141_6424	0.754601
>DZY07_k141_13528	>DZY13_k141_9218	0.817647
>DZY07_k141_13528	>DZY20_k141_25781	0.72973
>DZY07_k141_13528	>DZY12_k141_2637	0.728
>DZY07_k141_13528	>DZY13_k141_8223	0.746753
>DZY07_k141_13528	>DZY10_k141_5992	0.744681
>DZY07_k141_13528	>DZY23_k141_6560	0.744681
>DZY07_k141_13528	>DZY02_k141_11769	0.746479
>DZY07_k141_13528	>DZY09_k141_2223	0.757143
>DZY07_k141_13528	>DZY13_k141_5223	0.724138
>DZY07_k141_13528	>DZY01_k141_10625	0.719425
>DZY07_k141_13528	>DZY07_k141_17340	0.655629
>DZY07_k141_13528	>DZY02_k141_10561	0.676471
>DZY07_k141_13528	>DZY12_k141_3437	0.710692
>DZY07_k141_13528	>DZY13_k141_12287	0.698113
>DZY07_k141_13528	>DZY13_k141_15676	0.725926
>DZY07_k141_13528	>DZY13_k141_7746	0.75
>DZY07_k141_13528	>DZY10_k141_3970	0.746667
>DZY07_k141_13528	>DZY17_k141_13546	0.74
>DZY07_k141_13528	>DZY07_k141_16627	0.723684
>DZY07_k141_13528	>DZY12_k141_3252	0.727273
>DZY07_k141_13528	>DZY07_k141_4145	0.71223
>DZY07_k141_13528	>DZY20_k141_23491	0.72
>DZY07_k141_13528	>DZY17_k141_6212	0.698718
>DZY07_k141_13528	>DZY02_k141_6796	0.72549
>DZY07_k141_13528	>DZY10_k141_21999	0.751634
>DZY07_k141_13528	>DZY13_k141_13037	0.814371
>DZY07_k141_13528	>DZY13_k141_19017	0.869048
>DZY07_k141_13528	>DZY13_k141_22537	0.828571
>DZY07_k141_13528	>DZY13_k141_2697	0.763314
>DZY07_k141_13528	>DZY12_k141_10145	0.855491
>DZY07_k141_13528	>DZY07_k141_5468	0.811428
>DZY07_k141_13528	>DZY01_k141_4921	0.816092
>DZY07_k141_13528	>DZY12_k141_12046	0.83815
>DZY07_k141_13528	>DZY01_k141_3406	0.828571
>DZY07_k141_13528	>DZY09_k141_3522	0.849711
>DZY07_k141_13528	>DZY22_k141_18209	0.852273
>DZY07_k141_13528	>DZY12_k141_6591	0.8125
>DZY07_k141_13528	>DZY12_k141_6964	0.805714
>DZY07_k141_13528	>DZY07_k141_15230	0.580645
>DZY07_k141_13528	>DZY20_k141_12777	0.65896
>DZY07_k141_13528	>DZY08_k141_19439	0.575758
>DZY07_k141_13528	>DZY13_k141_18835	0.572816
>DZY07_k141_13528	>DZY13_k141_10684	0.54902
>DZY07_k141_13528	>DZY13_k141_8815	0.574468
>DZY07_k141_13528	>DZY07_k141_4164	0.504132
>DZY07_k141_13528	>DZY07_k141_18843	0.509934
>DZY07_k141_13528	>DZY17_k141_12245	0.537931
>DZY07_k141_13528	>DZY13_k141_4763	0.591837
>DZY07_k141_13528	>DZY07_k141_14073	0.509615
>DZY07_k141_13528	>DZY12_k141_1341	0.503106
>DZY07_k141_13528	>DZY12_k141_11473	0.635294
>DZY07_k141_13528	>DZY02_k141_6057	0.578947
>DZY07_k141_13528	>DZY13_k141_4939	0.610619
>DZY07_k141_14707	>DZY12_k141_7370	0.982143
>DZY07_k141_14707	>DZY20_k141_24039	0.886227
>DZY07_k141_14707	>DZY10_k141_22570	0.880239
>DZY07_k141_14707	>DZY08_k141_9787	0.875817
>DZY07_k141_14707	>DZY13_k141_4445	0.828283
>DZY07_k141_14707	>DZY12_k141_6424	0.791411
>DZY07_k141_14707	>DZY13_k141_9218	0.842424
>DZY07_k141_14707	>DZY20_k141_25781	0.724771
>DZY07_k141_14707	>DZY12_k141_2637	0.743802
>DZY07_k141_14707	>DZY13_k141_8223	0.705882
>DZY07_k141_14707	>DZY10_k141_5992	0.723404
>DZY07_k141_14707	>DZY23_k141_6560	0.723404
>DZY07_k141_14707	>DZY02_k141_11769	0.732394
>DZY07_k141_14707	>DZY09_k141_2223	0.735714
>DZY07_k141_14707	>DZY13_k141_5223	0.732759
>DZY07_k141_14707	>DZY01_k141_10625	0.732824
>DZY07_k141_14707	>DZY07_k141_17340	0.692308
>DZY07_k141_14707	>DZY02_k141_10561	0.685185
>DZY07_k141_14707	>DZY12_k141_3437	0.728477
>DZY07_k141_14707	>DZY13_k141_12287	0.708609
>DZY07_k141_14707	>DZY13_k141_15676	0.738462
>DZY07_k141_14707	>DZY13_k141_7746	0.770833
>DZY07_k141_14707	>DZY10_k141_3970	0.767123
>DZY07_k141_14707	>DZY17_k141_13546	0.760274
>DZY07_k141_14707	>DZY07_k141_16627	0.746667
>DZY07_k141_14707	>DZY12_k141_3252	0.74
>DZY07_k141_14707	>DZY07_k141_4145	0.755906
>DZY07_k141_14707	>DZY20_k141_23491	0.746575
>DZY07_k141_14707	>DZY17_k141_6212	0.738562
>DZY07_k141_14707	>DZY02_k141_6796	0.74
>DZY07_k141_14707	>DZY10_k141_21999	0.733333
>DZY07_k141_14707	>DZY13_k141_13037	0.760479
>DZY07_k141_14707	>DZY13_k141_19017	0.778443
>DZY07_k141_14707	>DZY13_k141_22537	0.838235
>DZY07_k141_14707	>DZY13_k141_2697	0.7875
>DZY07_k141_14707	>DZY12_k141_10145	0.861446
>DZY07_k141_14707	>DZY07_k141_5468	0.833333
>DZY07_k141_14707	>DZY01_k141_4921	0.820359
>DZY07_k141_14707	>DZY12_k141_12046	0.795181
>DZY07_k141_14707	>DZY01_k141_3406	0.880239
>DZY07_k141_14707	>DZY09_k141_3522	0.849398
>DZY07_k141_14707	>DZY22_k141_18209	0.827381
>DZY07_k141_14707	>DZY12_k141_6591	0.875
>DZY07_k141_14707	>DZY12_k141_6964	0.785714
>DZY07_k141_14707	>DZY07_k141_15230	0.580645
>DZY07_k141_14707	>DZY20_k141_12777	0.577381
>DZY07_k141_14707	>DZY08_k141_19439	0.54
>DZY07_k141_14707	>DZY13_k141_18835	0.471698
>DZY07_k141_14707	>DZY13_k141_10684	0.509804
>DZY07_k141_14707	>DZY13_k141_8815	0.580645
>DZY07_k141_14707	>DZY07_k141_4164	0.483333
>DZY07_k141_14707	>DZY07_k141_18843	0.503448
>DZY07_k141_14707	>DZY17_k141_12245	0.524823
>DZY07_k141_14707	>DZY13_k141_4763	0.58156
>DZY07_k141_14707	>DZY07_k141_14073	0.556701
>DZY07_k141_14707	>DZY12_k141_1341	0.555556
>DZY07_k141_14707	>DZY12_k141_11473	0.596386
>DZY07_k141_14707	>DZY02_k141_6057	0.608696
>DZY07_k141_14707	>DZY13_k141_4939	0.490741
>DZY12_k141_7370	>DZY20_k141_24039	0.874251
>DZY12_k141_7370	>DZY10_k141_22570	0.880239
>DZY12_k141_7370	>DZY08_k141_9787	0.875817
>DZY12_k141_7370	>DZY13_k141_4445	0.848485
>DZY12_k141_7370	>DZY12_k141_6424	0.797546
>DZY12_k141_7370	>DZY13_k141_9218	0.837349
>DZY12_k141_7370	>DZY20_k141_25781	0.733945
>DZY12_k141_7370	>DZY12_k141_2637	0.760331
>DZY12_k141_7370	>DZY13_k141_8223	0.712418
>DZY12_k141_7370	>DZY10_k141_5992	0.730496
>DZY12_k141_7370	>DZY23_k141_6560	0.730496
>DZY12_k141_7370	>DZY02_k141_11769	0.739437
>DZY12_k141_7370	>DZY09_k141_2223	0.735714
>DZY12_k141_7370	>DZY13_k141_5223	0.741379
>DZY12_k141_7370	>DZY01_k141_10625	0.740458
>DZY12_k141_7370	>DZY07_k141_17340	0.706294
>DZY12_k141_7370	>DZY02_k141_10561	0.691358
>DZY12_k141_7370	>DZY12_k141_3437	0.735099
>DZY12_k141_7370	>DZY13_k141_12287	0.721854
>DZY12_k141_7370	>DZY13_k141_15676	0.738462
>DZY12_k141_7370	>DZY13_k141_7746	0.784722
>DZY12_k141_7370	>DZY10_k141_3970	0.780822
>DZY12_k141_7370	>DZY17_k141_13546	0.773973
>DZY12_k141_7370	>DZY07_k141_16627	0.753333
>DZY12_k141_7370	>DZY12_k141_3252	0.746667
>DZY12_k141_7370	>DZY07_k141_4145	0.763779
>DZY12_k141_7370	>DZY20_k141_23491	0.760274
>DZY12_k141_7370	>DZY17_k141_6212	0.745098
>DZY12_k141_7370	>DZY02_k141_6796	0.74
>DZY12_k141_7370	>DZY10_k141_21999	0.74
>DZY12_k141_7370	>DZY13_k141_13037	0.760479
>DZY12_k141_7370	>DZY13_k141_19017	0.778443
>DZY12_k141_7370	>DZY13_k141_22537	0.830882
>DZY12_k141_7370	>DZY13_k141_2697	0.798742
>DZY12_k141_7370	>DZY12_k141_10145	0.861446
>DZY12_k141_7370	>DZY07_k141_5468	0.839286
>DZY12_k141_7370	>DZY01_k141_4921	0.820359
>DZY12_k141_7370	>DZY12_k141_12046	0.807229
>DZY12_k141_7370	>DZY01_k141_3406	0.880239
>DZY12_k141_7370	>DZY09_k141_3522	0.849398
>DZY12_k141_7370	>DZY22_k141_18209	0.833333
>DZY12_k141_7370	>DZY12_k141_6591	0.886905
>DZY12_k141_7370	>DZY12_k141_6964	0.797619
>DZY12_k141_7370	>DZY07_k141_15230	0.586956
>DZY12_k141_7370	>DZY20_k141_12777	0.589286
>DZY12_k141_7370	>DZY08_k141_19439	0.54
>DZY12_k141_7370	>DZY13_k141_18835	0.471698
>DZY12_k141_7370	>DZY13_k141_10684	0.509804
>DZY12_k141_7370	>DZY13_k141_8815	0.580645
>DZY12_k141_7370	>DZY07_k141_4164	0.483333
>DZY12_k141_7370	>DZY07_k141_18843	0.510345
>DZY12_k141_7370	>DZY17_k141_12245	0.539568
>DZY12_k141_7370	>DZY13_k141_4763	0.595745
>DZY12_k141_7370	>DZY07_k141_14073	0.556701
>DZY12_k141_7370	>DZY12_k141_1341	0.555556
>DZY12_k141_7370	>DZY12_k141_11473	0.63924
>DZY12_k141_7370	>DZY02_k141_6057	0.608696
>DZY12_k141_7370	>DZY13_k141_4939	0.445378
>DZY20_k141_24039	>DZY10_k141_22570	0.868263
>DZY20_k141_24039	>DZY08_k141_9787	0.823171
>DZY20_k141_24039	>DZY13_k141_4445	0.846939
>DZY20_k141_24039	>DZY12_k141_6424	0.771084
>DZY20_k141_24039	>DZY13_k141_9218	0.8
>DZY20_k141_24039	>DZY20_k141_25781	0.738739
>DZY20_k141_24039	>DZY12_k141_2637	0.731707
>DZY20_k141_24039	>DZY13_k141_8223	0.72327
>DZY20_k141_24039	>DZY10_k141_5992	0.727891
>DZY20_k141_24039	>DZY23_k141_6560	0.727891
>DZY20_k141_24039	>DZY02_k141_11769	0.72973
>DZY20_k141_24039	>DZY09_k141_2223	0.732877
>DZY20_k141_24039	>DZY13_k141_5223	0.732759
>DZY20_k141_24039	>DZY01_k141_10625	0.737589
>DZY20_k141_24039	>DZY07_k141_17340	0.679739
>DZY20_k141_24039	>DZY02_k141_10561	0.680233
>DZY20_k141_24039	>DZY12_k141_3437	0.720497
>DZY20_k141_24039	>DZY13_k141_12287	0.701863
>DZY20_k141_24039	>DZY13_k141_15676	0.716312
>DZY20_k141_24039	>DZY13_k141_7746	0.722581
>DZY20_k141_24039	>DZY10_k141_3970	0.719745
>DZY20_k141_24039	>DZY17_k141_13546	0.713376
>DZY20_k141_24039	>DZY07_k141_16627	0.695652
>DZY20_k141_24039	>DZY12_k141_3252	0.701863
>DZY20_k141_24039	>DZY07_k141_4145	0.759398
>DZY20_k141_24039	>DZY20_k141_23491	0.711538
>DZY20_k141_24039	>DZY17_k141_6212	0.708075
>DZY20_k141_24039	>DZY02_k141_6796	0.769737
>DZY20_k141_24039	>DZY10_k141_21999	0.769737
>DZY20_k141_24039	>DZY13_k141_13037	0.761905
>DZY20_k141_24039	>DZY13_k141_19017	0.772455
>DZY20_k141_24039	>DZY13_k141_22537	0.869565
>DZY20_k141_24039	>DZY13_k141_2697	0.738372
>DZY20_k141_24039	>DZY12_k141_10145	0.873563
>DZY20_k141_24039	>DZY07_k141_5468	0.857143
>DZY20_k141_24039	>DZY01_k141_4921	0.874286
>DZY20_k141_24039	>DZY12_k141_12046	0.861272
>DZY20_k141_24039	>DZY01_k141_3406	0.885714
>DZY20_k141_24039	>DZY09_k141_3522	0.872832
>DZY20_k141_24039	>DZY22_k141_18209	0.851429
>DZY20_k141_24039	>DZY12_k141_6591	0.822857
>DZY20_k141_24039	>DZY12_k141_6964	0.794286
>DZY20_k141_24039	>DZY07_k141_15230	0.516129
>DZY20_k141_24039	>DZY20_k141_12777	0.577143
>DZY20_k141_24039	>DZY08_k141_19439	0.582418
>DZY20_k141_24039	>DZY13_k141_18835	0.606061
>DZY20_k141_24039	>DZY13_k141_10684	0.546392
>DZY20_k141_24039	>DZY13_k141_8815	0.595588
>DZY20_k141_24039	>DZY07_k141_4164	0.53271
>DZY20_k141_24039	>DZY07_k141_18843	0.458064
>DZY20_k141_24039	>DZY17_k141_12245	0.551471
>DZY20_k141_24039	>DZY13_k141_4763	0.549669
>DZY20_k141_24039	>DZY07_k141_14073	0.5
>DZY20_k141_24039	>DZY12_k141_1341	0.535211
>DZY20_k141_24039	>DZY12_k141_11473	0.588235
>DZY20_k141_24039	>DZY02_k141_6057	0.519231
>DZY20_k141_24039	>DZY13_k141_4939	0.525424
>DZY10_k141_22570	>DZY08_k141_9787	0.86875
>DZY10_k141_22570	>DZY13_k141_4445	0.857143
>DZY10_k141_22570	>DZY12_k141_6424	0.759036
>DZY10_k141_22570	>DZY13_k141_9218	0.792899
>DZY10_k141_22570	>DZY20_k141_25781	0.747748
>DZY10_k141_22570	>DZY12_k141_2637	0.716535
>DZY10_k141_22570	>DZY13_k141_8223	0.733766
>DZY10_k141_22570	>DZY10_k141_5992	0.753521
>DZY10_k141_22570	>DZY23_k141_6560	0.753521
>DZY10_k141_22570	>DZY02_k141_11769	0.762238
>DZY10_k141_22570	>DZY09_k141_2223	0.758865
>DZY10_k141_22570	>DZY13_k141_5223	0.70339
>DZY10_k141_22570	>DZY01_k141_10625	0.744361
>DZY10_k141_22570	>DZY07_k141_17340	0.680272
>DZY10_k141_22570	>DZY02_k141_10561	0.672727
>DZY10_k141_22570	>DZY12_k141_3437	0.709677
>DZY10_k141_22570	>DZY13_k141_12287	0.712418
>DZY10_k141_22570	>DZY13_k141_15676	0.711111
>DZY10_k141_22570	>DZY13_k141_7746	0.743243
>DZY10_k141_22570	>DZY10_k141_3970	0.74
>DZY10_k141_22570	>DZY17_k141_13546	0.733333
>DZY10_k141_22570	>DZY07_k141_16627	0.714286
>DZY10_k141_22570	>DZY12_k141_3252	0.720779
>DZY10_k141_22570	>DZY07_k141_4145	0.75
>DZY10_k141_22570	>DZY20_k141_23491	0.74
[truncated: 1,572 more rows]
[truncated: 1 more columns]

## Sheet: Anelloviridae
Anelloviridae	CT	YZ
DZY03	3591	2973
DZY04	880	702
DZY05	247	134
DZY16	6865	790
DZY23	3923	13698
DZY24	12596	3008
DZY25	4551	336
DZY26	15827	1033
DZY27	1358	127
DZY28	1241	376
DZY29	2510	1778
DZY30	0	6538

## Sheet: Circoviridae
Circoviridae	CT	YZ
DZY03	512	111
DZY04	495	60
DZY05	577	118
DZY16	451	34
DZY23	420	27

## Sheet: Supplementary Table 1
Supplementary Table 1. Detailed information of 24 libraries constructed in this study.
Library name	Group	Sample numbers	Sampling location	Sampling date	Sample type	Total reads	Host-removed reads	Post-QC reads	Viral reads	% Virus reads	SRA no.
HC_16	Healthy	11	China: Yancheng	2024-01-01	vaginal swabs	8213134	7030278	3303859	113506	0.0343556	SRR30907810
HC_18	Healthy	12	China: Yancheng	2024-01-02	vaginal swabs	18200252	17239426	8065972	266014	0.0329798	SRR30907809
HC_19	Healthy	11	China: Yancheng	2024-01-03	vaginal swabs	19017792	15506146	7176667	251994	0.035113	SRR30907798
HC_21	Healthy	12	China: Yancheng	2024-01-04	vaginal swabs	18483142	11875276	5384544	162556	0.0301894	SRR30907793
HC_24	Healthy	11	China: Yancheng	2024-01-05	vaginal swabs	13478128	13318716	6306929	227448	0.0360632	SRR30907792
HC_02	Healthy	12	China: Yancheng	2024-01-06	vaginal swabs	35403852	20991184	9623779	435844	0.0452882	SRR30907791
HC_03	Healthy	11	China: Yancheng	2024-01-07	vaginal swabs	7581692	5856540	2721664	87906	0.0322986	SRR30907790
HC_04	Healthy	10	China: Yancheng	2024-01-08	vaginal swabs	6133496	5846104	2680540	86429	0.0322431	SRR30907789
HC_05	Healthy	10	China: Yancheng	2024-01-09	vaginal swabs	11986058	11209856	5143710	205057	0.0398656	SRR30907788
HC_07	Healthy	10	China: Yancheng	2024-01-10	vaginal swabs	17717096	13042536	5923056	264961	0.0447338	SRR30907787
HC_10	Healthy	10	China: Yancheng	2024-01-11	vaginal swabs	29582702	19420970	8682289	306397	0.0352899	SRR30907808
HC_11	Healthy	10	China: Yancheng	2024-01-12	vaginal swabs	27875394	16578252	7358824	179817	0.0244356	SRR30907807
VA_01	Vaginitis	12	China: Yancheng	2024-01-13	vaginal swabs	19471468	14670346	6375914	362306	0.0568242	SRR30907806
VA_06	Vaginitis	10	China: Yancheng	2024-01-14	vaginal swabs	11624830	9965544	4602076	606542	0.131797	SRR30907805
VA_08	Vaginitis	10	China: Yancheng	2024-01-15	vaginal swabs	33600394	16274338	7136112	749829	0.105075	SRR30907804
VA_09	Vaginitis	10	China: Yancheng	2024-01-16	vaginal swabs	33170456	16539428	7331291	248424	0.0338854	SRR30907803
VA_12	Vaginitis	11	China: Yancheng	2024-01-17	vaginal swabs	16920276	11556322	5311388	265155	0.049922	SRR30907802
VA_13	Vaginitis	12	China: Yancheng	2024-01-18	vaginal swabs	22568630	18395974	8499104	528887	0.0622286	SRR30907801
VA_14	Vaginitis	12	China: Yancheng	2024-01-19	vaginal swabs	35890488	22558302	9222237	156186	0.0169358	SRR30907800
VA_15	Vaginitis	12	China: Yancheng	2024-01-20	vaginal swabs	16489706	12264434	5699179	562584	0.0987132	SRR30907799
VA_17	Vaginitis	12	China: Yancheng	2024-01-21	vaginal swabs	23575958	20783034	9867667	3007940	0.304828	SRR30907797
VA_20	Vaginitis	12	China: Yancheng	2024-01-22	vaginal swabs	35251376	23560514	10672349	2864829	0.268435	SRR30907796
VA_22	Vaginitis	12	China: Yancheng	2024-01-23	vaginal swabs	36608454	20544816	8737718	113717	0.0130145	SRR30907795
VA_23	Vaginitis	12	China: Yancheng	2024-01-24	vaginal swabs	35637174	22167826	9116595	70059	0.00768478	SRR30907794
*% Viral reads: Virus reads / Post-QC reads × 100
